# Supplementary material for: Co-Regulation of Histone-Modifying Enzymes in Cancer
Source: PLoS One. 2011 Aug 23;6(8):e24023. doi: 10.1371/journal.pone.0024023 (PMC3160334; doi:10.1371/journal.pone.0024023)
Supplement: Table S2 — Absolute (log2) expression values of HDMs and HMTs in normal human tissues (GeneAtlas). Datasets used in Figure 2(A) are highlighted with the corresponding colors. (XLS) [file pone.0024023.s004.xls]

## Sheet: Average_Log2_expression
HDM/HMT	Whole_Blood	CD34+	CD71+_Early_Erythroid	CD14+_Monocytes	CD33+_Myeloid	CD56+_NK_Cells	CD4+_T-cells	CD8+_T-cells	BDCA4+_DentriticCells	CD19+_B-Cells	CD105+_Endothelial	Thymus	Tonsil	Lymph_Node	Bone_Marrow	Whole_Brain	Pineal_day	Pineal_night	Prefrontal_Cortex	Cerebellum_Peduncles	Cerebellum	Globus_Pallidus	Pons	Subthalamic_Nucleus	Temporal_Lobe	Occipital_Lobe	Cingulate_Cortex	Medulla_Oblongata	Parietal_Lobe	Caudate_Nucleus	Thalamus	Hypothalamus	Amygdala	Olfactory_Bulb	Pituitary	Thyroid	Retina	Spinal_Cord	Superior_Cervical_Ganglion	Trigeminal_Ganglion	Ciliary_Ganglion	Dorsal_Root_Ganglion	Heart	Atrioventricular_Node	Cardiac_Myocytes	Skeletal_Muscle	Smooth_Muscle	Tongue	Skin
KDM1A	6.1	6.24	6.63	6.23	5.97	5.75	6.33	5.71	7.03	7.61	5.89	5.73	4.96	6.83	5.76	6.48	5.86	6.24	5.93	5.96	5.79	6.12	4.91	8.08	7.88	5.44	6.18	5.83	7.25	5.83	5.51	5.83	6.21	5.35	6.58	5.39	6.84	7.38	7.74	6	5.03	6.19	6.16	5.22	7.1	6.21	8.25	5.24	5.8
KDM1B	4.21	4.32	3.83	4.55	4.22	4.18	4.24	4.27	4.28	4.23	4.42	4.25	4.35	4.35	4.27	4.25	4.25	4.26	4.26	4.27	4.22	4.1	4.25	4.24	4.25	4.25	4.24	4.27	4.26	4.57	4.25	4.26	4.21	4.25	4.16	4.24	4.25	4.23	4.24	4.26	4.22	4.31	4.23	4.23	4.23	4.25	4.24	4.24	4.22
JARID2	5.27	6.97	4.13	7.44	5.8	5.94	5.17	3.77	6.27	7.84	6.63	3.94	5.66	4.14	4.56	4.22	4.28	3.95	4.18	4.91	5.16	4.11	3.8	4.67	4.92	3.95	4.49	3.65	4.02	6.6	3.59	3.58	4.01	3.26	4.79	3.75	4.17	5.03	4.75	3.94	3.76	3.77	4.34	3.68	6.08	4.11	4.84	4.05	4
JMJD6	4.56	6.38	4.66	6.71	4.82	5.05	4.69	4	6.24	5.39	5.58	4.31	4.58	4.63	4.32	4.27	4.37	4.54	4.77	4.51	4	4.71	4	4.17	4.41	4.08	4.08	3.95	4.77	6.64	4.04	4.02	4.32	3.55	4.18	4.56	4.9	4.25	4.35	4.32	3.88	4.32	4.41	3.79	5.53	3.97	5.24	4.17	4.52
KDM2A	6	7.04	5.23	7.29	7.44	7.63	5.39	5.29	6.88	6.45	7.09	5.44	6.73	5.66	5.67	5.26	6.24	5.36	5.51	6.1	6.04	5.54	5.03	5.75	5.86	5.15	5.62	5.09	5.46	6.11	5.38	5.06	5.77	4.53	6.61	6.17	5.42	5.84	5.58	5.38	4.78	5.72	5.83	5.3	5.78	5.24	6.02	5.29	5.86
KDM2B	2.81	3.89	2.27	4.03	3.63	3.26	2.66	2.68	4.41	4.53	4.61	2.65	2.65	3.36	2.68	2.65	2.65	2.66	2.66	2.67	2.65	2.5	2.64	2.7	2.71	2.64	2.69	2.67	2.66	2.92	2.64	2.67	2.6	2.67	2.54	2.65	2.57	2.63	2.63	2.59	2.76	2.67	2.64	2.62	3.6	2.65	2.64	2.63	2.62
KDM3A	6.02	9.15	5.12	7.27	9.07	9.16	6.34	5.49	8.85	8.26	7.93	4.53	8.5	5.68	3.09	4.63	5.06	4.87	4.18	4.5	3.57	3.7	5.27	8.9	8.31	6.08	5.42	5.44	5.66	5.32	4.68	3.72	6.14	5.6	6.78	6.63	6.06	8.5	7.81	5.25	3.85	4.81	6.65	4.39	7.3	4.53	6.85	4.95	5.14
KDM3B	6.62	6.48	4.68	7.35	6.99	6.85	5.97	4.53	7.08	6.76	6.85	4.14	7.19	6.26	4.81	6.34	5.96	4.27	4.56	4.68	4.75	4.38	4.81	4.03	5.02	5.03	4.73	4.76	5.15	6.35	5.04	4.31	4.85	3.84	5.86	5.37	4.67	4.81	4.4	6.14	3.26	4.72	5.47	3.52	6.24	4.67	5.38	4.25	4.38
KDM3C	4.14	4.62	5.31	7.47	6.71	6.77	4.28	4.34	6.2	4.38	7.15	4.54	8.45	5.72	4.17	4.2	3.59	4.27	4.89	5.1	3.85	4.96	4.56	4.39	4.54	4.35	4.4	5	4.61	6.12	3.83	3.77	5.48	3.82	5.04	7.35	4.57	5.02	4.58	4.13	4.25	5.04	5.31	4.53	4.35	4.33	3.4	4.9	4.58
KDM3D	3.34	3.18	3.33	3.37	3.03	2.82	2.98	2.93	2.98	3.19	3.06	3.09	2.99	3.38	3.13	2.99	2.76	3.07	3.52	3.3	2.9	3.38	2.71	2.77	2.79	2.83	3.31	2.96	3.42	2.97	2.79	2.89	3.09	2.66	3.72	2.62	3.1	2.87	3.04	3	2.77	2.95	3.21	2.94	3.06	3.12	2.83	3.22	3.67
KDM4A	4.53	4.96	4.6	5.27	4.71	4.37	4.05	4.35	4.94	5.13	4.59	4.32	4.4	4.72	4.35	4.3	4.25	4.85	4.6	4.6	4.39	4.76	4.39	4.05	4.2	4.03	4.62	4.22	4.64	4.58	4.08	4.79	4.16	4.11	4.65	4.17	4.49	4.06	4.2	4.27	3.91	4.17	4.54	4.39	4.75	4.38	4.07	4.36	4.78
KDM4B	5.18	5.62	4.91	5.66	4.71	5.03	4.53	4.36	6.5	5.1	6.82	4.4	6.5	4.99	4.87	4.55	6.06	4.2	4.56	4.91	4.89	5.28	4.09	3.94	4.42	4.04	4.48	4.24	4.82	5.33	4.21	4.2	4.96	4.07	5.29	4.83	5.01	4.34	4.52	4.66	3.94	5.25	4.81	3.8	4.68	4.05	5.39	4.23	4.7
KDM4C	2.72	5.33	2.55	4.88	5.06	5.13	5.38	2.07	4.87	4.2	6.06	2.29	2.55	2.57	2.25	2.2	2.28	2.14	2.41	2.43	1.91	2.56	1.93	1.98	1.98	1.87	2.22	2.07	2.45	4.64	1.95	1.87	2.26	1.61	2.52	1.91	2.38	1.95	2.17	2.39	1.74	2.19	2.6	1.89	4.45	2.05	1.96	2.04	2.42
KDM4D	2.47	2.41	2.67	2.51	2.28	2.1	2.12	2.04	2.26	2.5	2.26	2.28	2.31	2.57	2.25	2.14	2.22	2.14	2.51	2.39	1.91	2.86	1.89	6.46	3.37	1.87	2.25	2.05	2.42	2.29	1.95	1.95	2.23	1.7	2.49	1.89	2.38	4.83	3.49	2.2	1.79	2.17	2.29	2.02	2.22	2.1	6.11	2.12	2.66
KDM5A	5.7	5.69	4.3	5.24	5.29	6.2	5.18	6.02	5.62	5.49	4.52	4.95	3.17	2.85	2.65	2.19	4.69	4.41	3.36	2.83	2.23	2.2	2.48	2.56	2.51	2.47	2.7	2.51	2.72	2.36	2.58	2.59	2.58	2.45	3.3	2.97	2.95	2.62	2.99	2.87	2.37	2.26	2.97	2.32	3.16	3.01	2.97	2.69	2.47
KDM5B	4.61	2.7	3.13	2.97	3.17	2.59	2.77	2.26	2.92	5.52	2.9	2.5	3.28	2.81	2.47	2.45	4.74	2.43	2.72	2.64	2.19	2.83	2.16	5.99	5.86	2.03	2.5	2.41	2.77	2.51	2.5	2.18	2.55	1.88	2.77	3.18	4.37	5.87	5.85	2.89	1.99	2.41	2.57	2.18	3.31	2.27	5.76	2.47	2.95
KDM5C	7.19	6.39	7.06	6.58	6.7	6.23	6.48	6.72	6.37	6.29	6.62	7	6.94	7.23	6.9	6.24	7.69	6.8	7.07	7.88	7.02	7.27	6.68	6.79	6.99	6.94	7.57	7.08	7.51	6.28	6.66	6.72	6.62	6.76	7.95	6.41	7.01	7	7.28	6.45	5.51	7.26	6.75	5.98	5.95	6.74	6.63	7.24	7.13
KDM5D	5.13	6.23	2.83	4.83	8.42	6.08	8.32	3.43	7.22	7.52	2.32	2.87	3.4	3.04	4.23	2.7	3.04	2.84	3.1	4.21	5	3.42	2.6	2.62	4.45	3.56	3.15	4.27	3.22	3.92	3.86	3.6	5.05	2.38	2.98	2.38	2.91	5.23	3.3	2.76	2.47	4.26	5.62	2.62	3.77	2.69	5.5	2.73	3.21
KDM6A	4.31	3.4	3.84	3.49	3.97	3.98	3.7	4.41	3.8	3.98	3.55	3.35	3.21	3.29	3.26	2.65	3.34	3.32	3.57	3.37	2.79	2.71	3.1	3.08	2.98	2.9	3.17	2.92	3.28	2.85	3.09	3.19	3.14	2.97	3.31	3.53	3.3	3.17	3.88	3.74	2.97	2.97	3.74	3.25	3.8	3.78	3.3	3.34	3.15
KDM6B	3.5	3.81	4.16	6.72	3.93	3.96	2.89	2.96	4.78	3.89	4.2	3.38	6.98	3.58	3.33	3.1	3.37	3.11	3.48	3.39	2.92	3.67	2.82	3.14	3.19	3.37	3.19	3	3.46	4.49	2.92	2.87	3.21	2.64	3.57	3.59	3.85	3.44	3.32	3.24	2.7	3.48	3.17	2.88	3.18	3.15	3.04	3.06	3.4
KDM6C	3.34	3.56	4.02	3.54	3.84	3.19	3.28	3.1	3.24	3.46	3.3	4.08	3.4	3.67	3.46	2.87	3.16	3.43	3.95	3.63	2.96	3.95	3.41	3.27	3.06	3.17	3.39	3.12	3.52	3.75	3.01	3.17	3.07	3.01	3.35	2.85	3.45	3.19	3.71	3.09	3.92	3.41	3.31	3.46	3.16	3.33	3	3.49	4.64
PKDM10A	4.41	4.93	4.41	8.08	7.31	7.28	7.83	3.89	7	4.42	7.27	4.13	7.83	4.38	4.32	4.34	4.39	3.97	4.21	4.26	3.83	4.37	4.98	4.21	4.44	3.9	4.4	3.89	4.15	6.63	3.98	3.6	4.01	3.99	4.08	4.59	4.05	3.99	4.07	4.64	3.63	3.93	4.19	4.26	4.33	3.95	3.86	3.74	4.5
PKDM10B	3.15	3.25	3.37	3.38	3.05	3.54	2.78	2.7	3.11	3.71	2.98	2.99	3.02	3.21	2.96	2.69	2.95	2.78	3.12	3.03	2.55	3.34	2.54	2.61	2.82	2.52	2.85	2.66	3.09	2.99	2.55	2.6	2.78	2.26	3.1	2.54	2.93	2.84	2.92	2.78	2.34	2.82	2.89	2.46	2.88	2.7	4.45	2.76	3.23
PKDM10C	5.13	3.83	3.21	4.02	3.51	2.92	2.82	2.77	4.33	3.51	3.38	2.89	3.47	3.18	2.88	3.35	4.09	2.83	3.05	3.1	3.26	3.24	2.59	2.64	2.62	2.61	2.88	2.77	3.59	3.02	2.68	2.59	3.04	2.32	3.66	3.27	2.95	2.61	2.88	2.96	2.38	3.04	3.23	2.46	3.81	2.7	2.73	2.73	3.08
PKDM11	2.36	2.38	2.45	2.41	2.26	2.07	2.05	1.93	2.23	2.5	2.25	2.05	2.25	2.95	2.07	2.05	2.2	2.04	2.28	2.29	1.79	2.7	1.74	1.85	1.89	1.74	2.28	1.96	3.27	2.2	1.83	1.81	2.19	1.51	2.39	2.14	2.37	2.17	2.07	2.07	1.59	2.17	2.2	1.7	2.1	1.95	2.55	1.95	2.26
PKDM12A	2.73	2.83	2.78	2.8	2.66	2.45	2.37	2.29	2.55	2.73	2.49	2.49	2.56	3.02	2.42	2.41	2.51	2.38	2.68	2.66	2.46	2.78	2.34	2.32	2.34	2.09	2.5	2.29	2.67	2.51	2.17	2.22	2.52	1.85	2.74	2.17	2.62	2.2	2.46	2.45	2	2.59	2.55	2.28	2.46	2.34	2.25	2.29	2.78
MLL1	3.26	4.19	2.96	3.25	3.77	4.02	5.01	5.14	3.56	3.97	3.35	3.6	3.45	3.31	3.26	3.03	4.36	4.11	4.77	4.2	3.3	3.12	3.49	3.55	3.34	3.49	3.55	3.49	3.62	3.21	3.32	3.34	3.39	3.24	3.74	3.41	3.7	3.37	3.51	3.34	2.99	3.23	3.65	3.19	3.6	3.65	3.4	3.43	3.06
MLL2	2.33	2.65	2.12	2.44	2.55	2.43	2.31	2.16	2.32	2.29	2.21	1.84	2.18	1.99	2.22	1.95	2.52	2.48	2.55	2.4	1.91	1.76	2.14	2.08	2.08	2.04	2.25	2.07	2.31	2.05	2.24	2.32	2.35	1.86	2.44	2.6	2.49	2.31	2.44	2.24	1.75	1.85	2.67	1.87	2.6	2.48	2.38	2.26	1.86
MLL3	3.97	3.91	3.98	3.97	3.93	3.92	3.92	3.91	3.94	3.84	3.95	3.96	4.06	3.97	3.99	3.94	3.91	3.94	3.85	4	3.98	4.04	4.02	3.97	3.97	3.89	3.98	3.97	4	4	3.95	3.95	3.91	3.95	3.98	3.87	3.9	3.66	4.33	4.1	4.24	4	3.83	4.41	3.62	4.29	3.96	3.99	4.33
MLL4	3.02	3.19	2.91	3.09	3.22	3.1	2.95	2.73	2.91	2.98	2.9	2.54	2.99	2.79	3.11	2.61	3.22	3.2	3.19	3.43	2.8	2.83	3.43	3.57	2.89	2.97	3.51	2.79	3.32	2.93	3.51	3	2.95	2.81	3.39	3.18	3.23	3.05	3.56	3.69	3.1	3.17	3.5	3.37	3.46	3.95	3.13	3.15	3.17
SET1A	3.31	5.56	3.69	4.2	3.83	4.39	3.94	3.87	4.38	3.73	4.42	3.02	3.36	3.47	3.48	2.92	3.59	3.56	3.34	3.82	3.15	4.22	3.39	4.17	3.68	3.23	3.63	3.03	3.51	3.69	4.21	3.19	3.22	2.94	3.59	3.66	3.57	3.38	4.21	3.33	4.12	3.97	3.9	4.48	3.64	3.96	3.37	3.5	3.98
SET1B	7.77	6.62	5.91	6.1	6.83	7.02	6.26	7.1	6.79	5.79	6.25	7.09	5.55	5.8	6.26	6.03	6.63	6.28	6.47	6.08	6.32	4.58	5.42	4.72	5.16	5.18	5.41	4.97	4.99	5.07	4.88	5.51	5.74	4.73	5.27	6.32	6.51	5.33	5.24	5.23	4.01	4.4	6.5	4.63	5.4	5.65	5.02	5.14	4.45
SETD7	4.26	4.47	4.71	4.75	5.71	3.69	4.4	4.66	4.69	4.34	3.97	4.4	4.71	4.64	4.31	4.69	5.04	5.02	5.56	4.77	4.96	4.67	4.71	4.71	4.56	4.72	4.95	4.71	4.73	4.72	4.77	4.88	4.66	5.3	4.73	4.68	5.11	4.87	4.69	4.47	4.69	4.7	3.55	4.69	4.35	4.68	5.83	4.73	4.7
ASH1	2.95	3.02	2.72	2.87	3.09	2.98	2.88	2.78	2.68	2.86	2.75	2.45	2.79	2.74	2.93	2.57	3.06	2.97	3.15	3.19	2.71	2.38	2.94	2.69	2.69	2.61	3.22	2.68	3.29	2.98	3.14	3.06	2.83	2.43	3.47	3.05	3.12	3.34	3.26	2.8	2.31	2.42	3.15	2.41	3.55	3.57	2.93	3.04	2.42
PRDM9	3.63	3.79	3.66	3.79	4.44	3.79	3.86	3.68	3.54	3.68	3.62	3.26	3.72	3.47	3.9	3.35	3.88	3.81	3.84	4.42	3.45	3.61	3.75	3.58	3.69	3.53	3.79	3.52	3.85	3.6	3.85	3.55	3.61	4.19	3.9	3.93	3.81	4	4.76	4.13	3.9	4.39	4.33	4.77	4.96	5.2	4.36	3.78	3.93
SMYD3	3.08	4.68	2.14	2.73	2.91	5.09	3.45	3.26	3.5	3.74	3	3.39	2.31	2.81	2.47	5.84	4.31	4.49	4.01	3.46	3.22	2.58	2.94	3.16	4.86	2.93	3.24	3.52	3.18	3.57	3.31	5.18	4.06	2.32	4.13	4.67	3.71	3.39	2.98	3.01	2.02	2.42	3.17	2.42	3.52	3.29	4.21	2.12	2.38
EZH2	3.15	3.53	3.88	3.45	2.96	3.14	7.61	2.73	4.03	7.55	2.95	3.4	2.99	7.49	3.15	2.87	2.9	2.98	3.56	3.21	2.61	3.42	3.39	5.48	3.2	2.56	3	2.71	3.1	3.05	2.61	2.76	2.88	2.46	3.1	2.55	3.1	4.49	5.02	2.95	2.89	3	2.95	3.01	7.55	2.9	5.29	2.88	3.51
[truncated: 24 more columns]

## Sheet: ProbeLevel_Log2_Expression
HDM/HMT = Probe_ID	Whole_Blood	CD34+	CD71+_Early_Erythroid	CD14+_Monocytes	CD33+_Myeloid	CD56+_NK_Cells	CD4+_T-cells	CD8+_T-cells	BDCA4+_DentriticCells	CD19+_B-Cells	CD105+_Endothelial	Thymus	Tonsil	Lymph_Node	Bone_Marrow	Whole_Brain	Pineal_day	Pineal_night	Prefrontal_Cortex	Cerebellum_Peduncles	Cerebellum	Globus_Pallidus	Pons	Subthalamic_Nucleus	Temporal_Lobe	Occipital_Lobe	Cingulate_Cortex	Medulla_Oblongata	Parietal_Lobe	Caudate_Nucleus	Thalamus	Hypothalamus	Amygdala	Olfactory_Bulb	Pituitary	Thyroid	Retina	Spinal_Cord	Superior_Cervical_Ganglion	Trigeminal_Ganglion	Ciliary_Ganglion	Dorsal_Root_Ganglion	Heart	Atrioventricular_Node	Cardiac_Myocytes	Skeletal_Muscle	Smooth_Muscle	Tongue	Skin
KDM1A=212348_s_at	6.1	6.24	6.63	6.23	5.97	5.75	6.33	5.71	7.03	7.61	5.89	5.73	4.96	6.83	5.76	6.48	5.86	6.24	5.93	5.96	5.79	6.12	4.91	8.08	7.88	5.44	6.18	5.83	7.25	5.83	5.51	5.83	6.21	5.35	6.58	5.39	6.84	7.38	7.74	6	5.03	6.19	6.16	5.22	7.1	6.21	8.25	5.24	5.8
KDM1B=gnf1h02263_s_at	2.2	2.22	1.87	2.23	2.22	2.2	2.26	2.29	2.26	2.23	2.23	2.25	2.26	2.25	2.28	2.26	2.25	2.26	2.26	2.28	2.26	2.1	2.26	2.25	2.25	2.25	2.26	2.28	2.26	2.25	2.26	2.26	2.22	2.31	2.14	2.25	2.25	2.23	2.25	2.25	2.25	2.26	2.23	2.23	2.23	2.26	2.25	2.23	2.22
KDM1B=gnf1h08531_at	7.7	7.94	7.23	8.64	7.65	7.55	7.67	7.74	7.79	7.67	8.23	7.7	8.01	8.03	7.73	7.71	7.7	7.73	7.72	7.73	7.6	7.57	7.7	7.69	7.72	7.7	7.67	7.73	7.72	8.68	7.69	7.72	7.68	7.66	7.65	7.69	7.7	7.68	7.69	7.75	7.61	7.89	7.68	7.68	7.68	7.7	7.69	7.69	7.7
KDM1B=gnf1h12142_at	2.74	2.79	2.39	2.79	2.79	2.79	2.79	2.79	2.79	2.79	2.79	2.79	2.79	2.77	2.79	2.79	2.79	2.79	2.79	2.79	2.79	2.63	2.79	2.79	2.79	2.79	2.79	2.79	2.79	2.79	2.79	2.79	2.74	2.79	2.68	2.79	2.79	2.79	2.79	2.79	2.79	2.79	2.79	2.79	2.79	2.79	2.79	2.79	2.75
JARID2=203297_s_at	7.82	8.51	5.71	8.91	7.51	7.7	6.53	5.47	7.77	9.13	7.68	5.68	6.76	5.71	6.89	6.24	6.24	5.75	5.97	7.39	6.84	5.62	5.7	6.84	7.26	6.02	6.69	5.2	5.61	8.18	5.19	5.24	5.69	4.85	6.96	5.55	5.92	7.04	7.27	5.65	5.77	5.39	6.25	5.56	7.95	6.14	7.61	6	5.61
JARID2=203298_s_at	2.72	5.43	2.54	5.97	4.08	4.18	3.81	2.07	4.76	6.55	5.57	2.2	4.56	2.56	2.23	2.2	2.31	2.15	2.38	2.42	3.47	2.59	1.89	2.5	2.57	1.87	2.28	2.09	2.42	5.02	1.98	1.91	2.32	1.66	2.61	1.95	2.42	3.01	2.23	2.23	1.74	2.15	2.42	1.79	4.2	2.07	2.07	2.09	2.39
JMJD6=212722_s_at	4.13	5.28	4.26	5.35	4.62	4.89	3.85	3.71	5.55	4.79	4.13	3.92	4.14	4.26	3.86	3.82	3.91	4.18	4.09	4.08	3.56	4.34	3.57	3.65	4.01	3.73	3.93	3.66	4.27	6.12	3.58	3.6	3.94	3.29	3.93	4.15	4.55	3.87	4.21	3.88	3.37	3.82	3.98	3.48	3.94	3.73	4.2	3.72	4.06
JMJD6=212723_at	4.98	7.48	5.06	8.06	5.02	5.2	5.52	4.28	6.93	5.99	7.03	4.7	5.02	5	4.77	4.71	4.82	4.89	5.44	4.93	4.43	5.08	4.43	4.68	4.81	4.43	4.23	4.24	5.27	7.16	4.49	4.44	4.69	3.8	4.42	4.97	5.24	4.63	4.48	4.76	4.38	4.82	4.84	4.1	7.12	4.21	6.27	4.61	4.97
KDM2A=208987_s_at	6.69	7.66	6.54	8.7	8.12	8.13	6.24	6.45	7.59	7.45	7.96	6.23	6.87	6.46	6.94	5.77	7.37	6.91	6.92	7.48	7.05	6.87	5.84	7.06	6.97	6.41	6.53	5.67	6.62	6.7	6.81	6.6	6.84	5.78	7.72	7.16	6.74	6.64	6.41	6.43	6.08	7.03	6.45	6.78	6.92	6.78	6.75	6.64	6.99
KDM2A=208988_at	5.98	7.53	3.84	6.87	7.38	8.44	4.93	4.55	7.19	6.44	7.16	4.65	7.89	5.11	5.06	5.13	6.26	4.05	4.37	5.41	6.34	4.41	4.55	4.72	5.52	4.36	5.25	4.71	4.67	5.91	4.65	3.85	5.6	3.34	6.74	6.65	4.35	5.81	5.16	5.17	3.64	4.8	5.88	4.17	5.46	4.03	6.5	4.38	5.38
KDM2A=208989_s_at	5.32	5.94	5.32	6.3	6.83	6.33	4.99	4.88	5.86	5.46	6.14	5.45	5.44	5.42	5	4.89	5.1	5.11	5.25	5.4	4.72	5.34	4.71	5.46	5.1	4.69	5.08	4.88	5.1	5.73	4.68	4.74	4.88	4.46	5.38	4.7	5.18	5.08	5.16	4.55	4.61	5.33	5.16	4.96	4.95	4.9	4.8	4.86	5.2
KDM2B=gnf1h02364_s_at	2.52	2.55	2.19	2.57	2.54	2.54	2.6	2.61	2.56	2.55	2.69	2.6	2.58	2.58	2.62	2.58	2.58	2.6	2.6	2.61	2.58	2.43	2.58	2.71	2.71	2.57	2.66	2.61	2.6	2.58	2.58	2.61	2.54	2.61	2.47	2.6	2.42	2.56	2.56	2.49	2.83	2.61	2.56	2.56	2.56	2.6	2.58	2.56	2.56
KDM2B=gnf1h08227_at	3.09	5.23	2.34	5.49	4.72	3.98	2.72	2.74	6.25	6.5	6.53	2.7	2.71	4.14	2.73	2.72	2.72	2.71	2.72	2.73	2.71	2.56	2.7	2.69	2.7	2.7	2.72	2.72	2.72	3.25	2.7	2.73	2.66	2.73	2.6	2.7	2.71	2.69	2.69	2.69	2.69	2.73	2.71	2.68	4.64	2.7	2.7	2.7	2.68
KDM3A=212689_s_at	6.02	9.15	5.12	7.27	9.07	9.16	6.34	5.49	8.85	8.26	7.93	4.53	8.5	5.68	3.09	4.63	5.06	4.87	4.18	4.5	3.57	3.7	5.27	8.9	8.31	6.08	5.42	5.44	5.66	5.32	4.68	3.72	6.14	5.6	6.78	6.63	6.06	8.5	7.81	5.25	3.85	4.81	6.65	4.39	7.3	4.53	6.85	4.95	5.14
KDM3B=201643_x_at	6.92	7.33	5.45	7.77	7.68	7.59	6.62	4.93	7.72	7.5	7.4	4.86	7.26	6.4	4.99	6.26	6.1	4.58	4.98	5.38	5.06	5.26	5.52	4.67	5.37	5.78	5.28	5.52	5.69	7.32	5.11	4.58	5.44	4.79	6.06	5.75	4.95	5.16	5.16	6.11	3.5	5.48	5.94	3.64	6.98	5.1	5.82	4.76	4.93
KDM3B=210878_s_at	6.32	5.62	3.9	6.92	6.3	6.1	5.31	4.13	6.43	6.02	6.29	3.41	7.12	6.12	4.62	6.42	5.81	3.95	4.13	3.98	4.44	3.5	4.1	3.39	4.67	4.27	4.17	3.99	4.61	5.37	4.97	4.04	4.26	2.88	5.66	4.99	4.39	4.45	3.63	6.16	3.02	3.96	5	3.39	5.5	4.23	4.93	3.74	3.83
KDM3C=221763_at	4.14	4.62	5.31	7.47	6.71	6.77	4.28	4.34	6.2	4.38	7.15	4.54	8.45	5.72	4.17	4.2	3.59	4.27	4.89	5.1	3.85	4.96	4.56	4.39	4.54	4.35	4.4	5	4.61	6.12	3.83	3.77	5.48	3.82	5.04	7.35	4.57	5.02	4.58	4.13	4.25	5.04	5.31	4.53	4.35	4.33	3.4	4.9	4.58
KDM3D=210086_at	3.1	2.8	2.97	3.07	2.59	2.38	2.66	2.7	2.55	2.76	2.71	2.82	2.73	3.09	2.99	2.72	2.57	2.66	3.41	3.1	2.8	3	2.45	2.51	2.49	2.7	3.28	2.76	3.29	2.55	2.52	2.76	2.85	2.15	3.84	2.22	2.72	2.7	2.78	2.69	2.52	2.66	3.09	2.81	2.79	3.07	2.61	3.29	3.86
KDM3D=220163_s_at	3.58	3.56	3.69	3.66	3.47	3.25	3.29	3.15	3.4	3.62	3.4	3.35	3.25	3.66	3.27	3.26	2.94	3.48	3.62	3.49	2.99	3.75	2.97	3.03	3.08	2.96	3.34	3.15	3.55	3.39	3.05	3.01	3.32	3.17	3.59	3.01	3.47	3.03	3.29	3.31	3.01	3.24	3.32	3.07	3.32	3.17	3.04	3.15	3.48
KDM4A=203204_s_at	3.41	3.35	3.31	3.96	3.63	3.19	2.69	3.31	3.46	3.7	3.23	3.1	3.04	3.29	3.11	3.07	3.07	3.7	3.43	3.41	3.05	3.45	3.54	2.85	3.09	2.77	3.3	3.25	3.37	3.33	2.87	3.94	3.15	2.72	3.37	2.8	3.23	2.72	2.97	3.11	2.6	2.86	3.37	2.8	3	3.3	2.92	3.12	3.26
KDM4A=203205_at	5.64	6.57	5.89	6.58	5.79	5.55	5.41	5.39	6.42	6.55	5.94	5.54	5.75	6.14	5.58	5.53	5.43	6	5.76	5.79	5.72	6.06	5.24	5.25	5.3	5.28	5.94	5.19	5.9	5.82	5.28	5.63	5.17	5.49	5.92	5.54	5.74	5.4	5.42	5.43	5.21	5.47	5.7	5.98	6.49	5.45	5.22	5.59	6.29
KDM4B=212492_s_at	3.84	4.49	3.81	4.72	3.4	3.41	3.47	3.43	6.46	3.94	7.62	3.23	5.61	3.79	4.21	3.88	5.47	3.49	3.7	3.74	4.15	4.17	3.15	2.96	3.36	2.98	3.19	3.1	4.03	3.68	3.21	3.12	4.11	2.95	4.49	4.54	4.16	3.51	3.36	4.51	2.69	3.9	3.59	2.45	3.6	3.03	5.97	3.39	4.21
KDM4B=212495_at	3.9	3.79	4.45	4.03	3.57	3.48	3.47	3.49	4.41	4.01	3.9	3.63	5.62	4.08	3.74	3.2	4.52	3.57	4.13	3.87	3.65	4.19	3.27	3.32	3.32	3.17	3.64	3.37	3.86	3.64	3.32	3.32	3.77	3.09	4.01	3.34	3.69	3.31	3.62	3.52	3.36	3.61	3.59	3.47	3.49	3.46	3.45	3.48	3.89
KDM4B=212496_s_at	5.83	7.22	4.19	6.63	4.92	6.38	4.39	3.81	8.06	5.57	8.75	3.51	7.73	4.83	4.46	4.58	7.35	2.7	3.32	4.95	5.13	5.48	3.39	2.96	4.4	3.45	4.21	3.75	4.28	7.1	3.72	3.82	5.09	3.71	5.53	4.62	5.1	4.12	4.27	4.49	2.61	6.68	5.11	2.77	4.81	2.82	5.51	3.35	3.64
KDM4B=215616_s_at	7.14	6.96	7.19	7.26	6.95	6.83	6.77	6.69	7.07	6.87	6.99	7.21	7.04	7.25	7.07	6.55	6.88	7.03	7.08	7.09	6.62	7.26	6.53	6.53	6.6	6.54	6.89	6.73	7.1	6.91	6.58	6.55	6.86	6.51	7.13	6.8	7.08	6.43	6.84	6.1	7.1	6.79	6.95	6.52	6.8	6.89	6.62	6.69	7.06
KDM4C=209984_at	2.72	5.33	2.55	4.88	5.06	5.13	5.38	2.07	4.87	4.2	6.06	2.29	2.55	2.57	2.25	2.2	2.28	2.14	2.41	2.43	1.91	2.56	1.93	1.98	1.98	1.87	2.22	2.07	2.45	4.64	1.95	1.87	2.26	1.61	2.52	1.91	2.38	1.95	2.17	2.39	1.74	2.19	2.6	1.89	4.45	2.05	1.96	2.04	2.42
KDM4D=220278_at	2.47	2.41	2.67	2.51	2.28	2.1	2.12	2.04	2.26	2.5	2.26	2.28	2.31	2.57	2.25	2.14	2.22	2.14	2.51	2.39	1.91	2.86	1.89	6.46	3.37	1.87	2.25	2.05	2.42	2.29	1.95	1.95	2.23	1.7	2.49	1.89	2.38	4.83	3.49	2.2	1.79	2.17	2.29	2.02	2.22	2.1	6.11	2.12	2.66
KDM5A_202040_s_at	7.33	7.5	5.97	7.48	7.71	8.79	7.72	7.87	7.54	7.97	6.53	6.42	3.82	3.39	2.7	2.23	5.63	5.53	3.89	2.94	2.23	2.26	2.49	2.63	2.6	2.58	2.79	2.6	2.81	2.36	2.57	2.61	2.64	2.7	3.76	3.12	3.13	2.62	3.01	2.67	2.22	2.26	2.94	2.26	3.18	2.92	3.23	2.84	2.45
KDM5A_215698_at	4.06	3.87	2.62	3	2.87	3.61	2.63	4.16	3.69	3.01	2.51	3.48	2.51	2.31	2.6	2.15	3.75	3.28	2.82	2.72	2.23	2.14	2.47	2.49	2.41	2.35	2.61	2.41	2.63	2.36	2.58	2.57	2.51	2.19	2.83	2.82	2.77	2.62	2.97	3.07	2.52	2.26	3	2.38	3.13	3.1	2.71	2.54	2.49
KDM5B=201547_at	2.65	2.56	2.9	2.7	2.43	2.26	2.41	2.22	2.43	2.67	2.42	2.55	2.49	2.78	2.45	2.32	2.35	2.35	2.81	2.61	2.07	3	2.09	2.12	2.38	2.04	2.47	2.19	2.6	2.45	2.1	2.22	2.42	1.85	2.67	2.05	2.54	2.05	2.39	2.38	2.1	2.37	2.45	2.46	2.35	2.28	2.15	2.35	2.81
KDM5B=201548_s_at	5.51	3.46	3.84	3.85	3.92	2.79	3.58	3.04	3.51	6.1	3.48	3.39	3.92	3.73	3.34	3.37	6.38	3.41	3.68	3.56	3.15	3.72	3	8.48	8.16	2.68	3.41	3.68	3.92	3.11	4.03	3.08	3.49	2.79	3.67	3.48	5.5	8.07	8.04	3.61	2.88	3.23	3.51	3	3.73	3.04	8.34	3.5	3.79
KDM5B=201549_x_at	4.92	2.31	2.34	2.54	2.76	2.39	2.25	1.83	2.32	6.94	2.12	1.95	3.08	2.31	1.96	1.98	5.47	1.89	2.14	2.12	1.72	2.28	1.7	6.69	6.66	1.61	1.98	1.83	2.22	2.26	1.93	1.66	2.1	1.35	2.29	3.54	4.49	6.83	6.67	2.9	1.46	1.96	2.1	1.56	3.92	1.81	6.39	1.85	2.15
KDM5B=211202_s_at	5.34	2.46	3.43	2.79	3.57	2.92	2.85	1.93	3.4	6.38	3.58	2.09	3.61	2.43	2.12	2.12	4.74	2.05	2.26	2.26	1.83	2.32	1.83	6.66	6.23	1.77	2.15	1.93	2.35	2.23	1.93	1.77	2.2	1.54	2.46	3.65	4.93	6.52	6.28	2.67	1.51	2.09	2.2	1.68	3.24	1.96	6.17	2.19	3.06
KDM5C=202383_at	7.19	6.39	7.06	6.58	6.7	6.23	6.48	6.72	6.37	6.29	6.62	7	6.94	7.23	6.9	6.24	7.69	6.8	7.07	7.88	7.02	7.27	6.68	6.79	6.99	6.94	7.57	7.08	7.51	6.28	6.66	6.72	6.62	6.76	7.95	6.41	7.01	7	7.28	6.45	5.51	7.26	6.75	5.98	5.95	6.74	6.63	7.24	7.13
KDM5D=206700_s_at	5.13	6.23	2.83	4.83	8.42	6.08	8.32	3.43	7.22	7.52	2.32	2.87	3.4	3.04	4.23	2.7	3.04	2.84	3.1	4.21	5	3.42	2.6	2.62	4.45	3.56	3.15	4.27	3.22	3.92	3.86	3.6	5.05	2.38	2.98	2.38	2.91	5.23	3.3	2.76	2.47	4.26	5.62	2.62	3.77	2.69	5.5	2.73	3.21
KDM6A_203990_s_at	2.91	3.11	2.73	2.93	3.15	3.23	2.94	3.1	3.07	2.92	3	2.5	2.78	2.54	2.86	2.43	3.02	3	3.09	3.08	2.51	2.39	2.78	2.84	2.69	2.66	2.9	2.66	2.94	2.62	2.85	2.92	2.82	2.47	3.04	3.04	3.03	2.91	3.55	3.54	2.72	2.77	3.33	3.04	3.43	3.31	2.97	3.07	2.7
KDM6A_203991_s_at	4.22	3.54	3.48	3.61	3.77	3.7	3.36	3.77	3.36	3.64	3.41	3.16	3.47	3.17	3.69	2.94	3.69	3.7	3.89	3.8	3.16	3.32	3.54	3.54	3.41	3.24	3.55	3.29	3.76	3.3	3.55	3.44	3.45	3.04	3.68	3.76	3.66	3.46	4.66	4.52	3.51	3.43	4.34	3.85	4.49	4.64	3.61	3.91	3.91
KDM6A_203992_s_at	5.81	3.54	5.31	3.93	5	5	4.79	6.37	4.97	5.39	4.24	4.4	3.39	4.16	3.24	2.57	3.3	3.26	3.72	3.23	2.71	2.43	2.98	2.85	2.83	2.8	3.05	2.82	3.13	2.62	2.87	3.2	3.16	3.39	3.21	3.78	3.22	3.14	3.43	3.15	2.67	2.7	3.54	2.85	3.49	3.4	3.32	3.04	2.84
KDM6B=213146_at	3.58	3.36	4.43	6.09	3.43	3.85	3.1	3.09	4.82	3.52	3.43	3.49	6.89	3.87	3.68	3.15	3.55	3.28	3.55	3.61	3.02	3.79	2.91	3.15	3.6	2.94	3.31	3.04	3.64	3.67	3.05	3	3.22	2.81	3.56	2.96	3.38	3.55	3.72	3.27	2.79	3.32	3.27	2.93	3.26	3.15	3.22	3.17	3.67
KDM6B=41386_i_at	3.54	4.74	4.48	8.25	5.24	5.01	2.62	2.86	6.18	4.87	5.86	3.34	7.74	3.45	3.27	3.1	3.46	3.07	3.27	3.31	2.94	3.52	2.81	3.49	3.14	4.44	3.17	3.04	3.45	6.62	2.91	2.81	3.25	2.64	3.94	5.01	4.92	3.95	3.19	3.36	2.63	4.12	3.03	2.89	3.32	3.04	2.95	3.14	3.28
KDM6B=41387_r_at	3.37	3.33	3.56	5.82	3.11	3.01	2.94	2.92	3.35	3.27	3.31	3.3	6.3	3.43	3.05	3.04	3.1	2.99	3.61	3.26	2.8	3.69	2.73	2.79	2.83	2.72	3.1	2.91	3.29	3.19	2.81	2.8	3.15	2.46	3.21	2.79	3.26	2.81	3.04	3.1	2.69	3.01	3.2	2.81	2.96	3.25	2.96	2.88	3.26
KDM6C=208067_x_at	3.11	3.55	3.72	3.48	3.49	3.21	3.2	3.14	3.4	3.41	3.29	3.6	3.45	3.59	3.32	2.66	3.34	3.62	3.73	3.47	3	3.63	4.03	3.3	3.08	3.32	3.33	3.14	3.58	3.35	3.19	3.04	3.1	2.92	3.43	2.93	3.47	3.15	4.23	3.04	3.73	3.25	3.41	3.16	3.04	3.16	3.07	3.63	5.61
KDM6C=210322_x_at	2.93	3.17	3	3.15	3.49	2.76	2.61	2.54	2.82	2.99	2.81	3.05	2.8	3.08	2.69	2.5	2.64	2.72	2.9	2.88	2.39	3.09	2.41	2.59	2.47	2.32	2.72	2.54	2.93	3.58	2.43	2.5	2.64	2.15	2.89	2.35	2.84	2.39	2.7	2.66	3.27	2.76	2.79	2.45	2.67	2.61	2.49	2.54	2.97
KDM6C=211149_at	3.97	3.95	5.34	3.99	4.55	3.59	4.04	3.63	3.5	3.99	3.81	5.58	3.96	4.35	4.36	3.45	3.49	3.95	5.23	4.54	3.49	5.12	3.79	3.93	3.62	3.87	4.13	3.69	4.06	4.31	3.4	3.97	3.48	3.95	3.72	3.26	4.04	4.04	4.19	3.58	4.75	4.23	3.74	4.77	3.78	4.23	3.45	4.3	5.35
PKDM10A=221778_at	4.41	4.93	4.41	8.08	7.31	7.28	7.83	3.89	7	4.42	7.27	4.13	7.83	4.38	4.32	4.34	4.39	3.97	4.21	4.26	3.83	4.37	4.98	4.21	4.44	3.9	4.4	3.89	4.15	6.63	3.98	3.6	4.01	3.99	4.08	4.59	4.05	3.99	4.07	4.64	3.63	3.93	4.19	4.26	4.33	3.95	3.86	3.74	4.5
PKDM10B=212916_at	3.15	3.25	3.37	3.38	3.05	3.54	2.78	2.7	3.11	3.71	2.98	2.99	3.02	3.21	2.96	2.69	2.95	2.78	3.12	3.03	2.55	3.34	2.54	2.61	2.82	2.52	2.85	2.66	3.09	2.99	2.55	2.6	2.78	2.26	3.1	2.54	2.93	2.84	2.92	2.78	2.34	2.82	2.89	2.46	2.88	2.7	4.45	2.76	3.23
PKDM10C=212726_at	5.13	3.83	3.21	4.02	3.51	2.92	2.82	2.77	4.33	3.51	3.38	2.89	3.47	3.18	2.88	3.35	4.09	2.83	3.05	3.1	3.26	3.24	2.59	2.64	2.62	2.61	2.88	2.77	3.59	3.02	2.68	2.59	3.04	2.32	3.66	3.27	2.95	2.61	2.88	2.96	2.38	3.04	3.23	2.46	3.81	2.7	2.73	2.73	3.08
PKDM11=218560_s_at	2.36	2.38	2.45	2.41	2.26	2.07	2.05	1.93	2.23	2.5	2.25	2.05	2.25	2.95	2.07	2.05	2.2	2.04	2.28	2.29	1.79	2.7	1.74	1.85	1.89	1.74	2.28	1.96	3.27	2.2	1.83	1.81	2.19	1.51	2.39	2.14	2.37	2.17	2.07	2.07	1.59	2.17	2.2	1.7	2.1	1.95	2.55	1.95	2.26
PKDM12A=220070_at	2.73	2.83	2.78	2.8	2.66	2.45	2.37	2.29	2.55	2.73	2.49	2.49	2.56	3.02	2.42	2.41	2.51	2.38	2.68	2.66	2.46	2.78	2.34	2.32	2.34	2.09	2.5	2.29	2.67	2.51	2.17	2.22	2.52	1.85	2.74	2.17	2.62	2.2	2.46	2.45	2	2.59	2.55	2.28	2.46	2.34	2.25	2.29	2.78
MLL1_212076_at	2.05	4.92	2.02	2.71	4.02	3.74	6.77	6.7	3.14	5	2.86	3.85	2.5	2.64	2.05	2.07	4.72	3.95	5.35	4.76	2.54	1.74	2.61	3.3	2.02	3.01	2.14	2.42	2.47	1.96	2.09	1.96	2.41	2.43	2.58	2.45	3.33	2.22	2.36	2.25	1.81	2.12	2.25	2.54	2.39	2.39	2.19	2.64	1.89
MLL1_212078_s_at	4.53	4.85	4.41	4.05	4.82	4.96	5.44	5.46	4.1	4.57	4.49	5.04	4.78	4.11	4.56	4.19	4.88	4.8	5.67	5.39	4.37	4.56	4.67	4.44	4.43	4.66	4.84	5.12	4.68	4.5	4.51	4.72	4.61	4.39	4.8	4.69	4.52	4.57	5.37	4.83	4.48	4.83	5.18	4.5	5.06	4.92	4.75	4.89	4.43
MLL1_212079_s_at	2.58	3.82	2.38	2.58	3.11	3.55	4	5.08	3.28	3.08	2.56	2.36	2.45	2.23	2.46	2.23	2.82	3	2.85	2.69	2.19	2.07	2.42	2.34	2.34	2.31	2.51	2.38	2.58	2.31	2.5	2.54	2.54	2.14	2.7	2.81	2.76	2.56	2.87	2.63	2.15	2.22	2.82	2.31	2.8	2.79	2.66	2.49	2.45
MLL1_212080_at	4.52	5.24	3.36	4.35	4.36	5.73	7.65	7.95	5.04	5.36	4.43	5.36	5.07	5.64	4.76	4.67	7.24	6.62	8.42	5.9	5.29	5.47	4.77	5.77	4.72	5.61	5.95	5.26	5.82	5.09	5	4.92	5.09	5.42	5.97	4.37	5.32	4.95	3.34	4.5	4.29	4.44	4.81	4.41	4.29	4.98	5.01	4.75	4.52
MLL1_216624_s_at	2.09	2.31	1.87	2.04	2.32	2.22	2.1	1.96	2.1	2.05	1.98	1.61	1.93	1.72	1.93	1.7	2.28	2.24	2.29	2.17	1.93	1.51	1.89	1.83	1.83	1.79	1.98	1.83	2.04	1.81	1.96	2.09	2.02	1.61	2.34	2.28	2.23	2.05	2.15	1.94	1.43	1.56	2.34	1.58	2.38	2.19	2.14	1.93	1.58
MLL1_220546_at	3.79	3.97	3.72	3.79	3.96	3.94	4.1	3.7	3.69	3.75	3.76	3.37	3.98	3.52	3.78	3.31	4.21	4.03	4.04	4.26	3.49	3.34	4.6	3.6	4.72	3.55	3.9	3.93	4.13	3.61	3.84	3.81	3.66	3.43	4.03	3.86	4.02	3.87	4.96	3.9	3.75	4.23	4.47	3.78	4.69	4.63	3.63	3.9	3.5
MLL2_211790_s_at	2.56	2.7	2.38	2.54	2.75	2.64	2.5	2.36	2.49	2.51	2.43	2.07	2.43	2.22	2.51	2.19	2.73	2.71	2.75	2.68	2.17	2.04	2.41	2.36	2.34	2.29	2.51	2.31	2.6	2.29	2.5	2.56	2.49	2.1	2.67	2.75	2.73	2.55	2.75	2.55	2.05	2.15	2.97	2.2	2.95	2.94	2.62	2.54	2.17
MLL2_216382_s_at	2.07	2.71	1.85	2.47	2.28	2.19	2.05	1.89	2.09	2.02	1.93	1.58	1.89	1.7	1.93	1.7	2.24	2.2	2.36	2.09	1.63	1.43	1.85	1.77	1.77	1.74	1.94	1.79	2	1.77	1.93	2.05	2.26	1.58	2.15	2.51	2.21	2.02	2.1	1.87	1.38	1.51	2.38	1.49	2.23	2.05	2.1	1.87	1.49
MLL2_21684MLL2_5_x_at	2.35	2.55	2.14	2.32	2.61	2.47	2.39	2.23	2.39	2.34	2.26	1.87	2.22	2.04	2.22	1.96	2.58	2.54	2.54	2.42	1.94	1.81	2.17	2.12	2.14	2.09	2.29	2.1	2.32	2.1	2.28	2.35	2.31	1.89	2.49	2.55	2.52	2.35	2.46	2.29	1.81	1.89	2.66	1.91	2.63	2.46	2.42	2.38	1.93
MLL3_gnf1h07266_at	3.97	3.91	3.98	3.97	3.93	3.92	3.92	3.91	3.94	3.84	3.95	3.96	4.06	3.97	3.99	3.94	3.91	3.94	3.85	4	3.98	4.04	4.02	3.97	3.97	3.89	3.98	3.97	4	4	3.95	3.95	3.91	3.95	3.98	3.87	3.9	3.66	4.33	4.1	4.24	4	3.83	4.41	3.62	4.29	3.96	3.99	4.33
MLL4_217069_at	2.88	3.07	2.78	3.04	3.08	2.98	2.84	2.63	2.8	2.87	2.77	2.41	2.88	2.78	2.92	2.47	3.1	3.07	3.09	3.57	2.78	2.79	3.82	3.97	2.8	3.07	3.89	2.72	3.39	2.93	3.9	2.9	2.83	2.67	3.47	3.04	3.16	2.95	3.51	3.83	3.13	3.26	3.25	3.47	3.28	4.09	3.04	3.17	3.18
MLL4_217075_x_at	3.15	3.3	3.04	3.13	3.36	3.22	3.06	2.82	3.01	3.09	3.03	2.66	3.09	2.79	3.3	2.74	3.34	3.32	3.29	3.29	2.82	2.87	3.03	3.16	2.98	2.87	3.13	2.85	3.24	2.93	3.11	3.1	3.07	2.94	3.31	3.32	3.3	3.14	3.6	3.55	3.06	3.08	3.75	3.27	3.64	3.81	3.22	3.13	3.15
SET1A_213202_at	3.31	5.56	3.69	4.2	3.83	4.39	3.94	3.87	4.38	3.73	4.42	3.02	3.36	3.47	3.48	2.92	3.59	3.56	3.34	3.82	3.15	4.22	3.39	4.17	3.68	3.23	3.63	3.03	3.51	3.69	4.21	3.19	3.22	2.94	3.59	3.66	3.57	3.38	4.21	3.33	4.12	3.97	3.9	4.48	3.64	3.96	3.37	3.5	3.98
SET1B_213153_at	7.77	6.62	5.91	6.1	6.83	7.02	6.26	7.1	6.79	5.79	6.25	7.09	5.55	5.8	6.26	6.03	6.63	6.28	6.47	6.08	6.32	4.58	5.42	4.72	5.16	5.18	5.41	4.97	4.99	5.07	4.88	5.51	5.74	4.73	5.27	6.32	6.51	5.33	5.24	5.23	4.01	4.4	6.5	4.63	5.4	5.65	5.02	5.14	4.45
SETD7_gnf1h04321_at	4.26	4.47	4.71	4.75	5.71	3.69	4.4	4.66	4.69	4.34	3.97	4.4	4.71	4.64	4.31	4.69	5.04	5.02	5.56	4.77	4.96	4.67	4.71	4.71	4.56	4.72	4.95	4.71	4.73	4.72	4.77	4.88	4.66	5.3	4.73	4.68	5.11	4.87	4.69	4.47	4.69	4.7	3.55	4.69	4.35	4.68	5.83	4.73	4.7
ASH1_218554_s_at	2.95	3.02	2.72	2.87	3.09	2.98	2.88	2.78	2.68	2.86	2.75	2.45	2.79	2.74	2.93	2.57	3.06	2.97	3.15	3.19	2.71	2.38	2.94	2.69	2.69	2.61	3.22	2.68	3.29	2.98	3.14	3.06	2.83	2.43	3.47	3.05	3.12	3.34	3.26	2.8	2.31	2.42	3.15	2.41	3.55	3.57	2.93	3.04	2.42
PRDM9_221151_at	3.63	3.79	3.66	3.79	4.44	3.79	3.86	3.68	3.54	3.68	3.62	3.26	3.72	3.47	3.9	3.35	3.88	3.81	3.84	4.42	3.45	3.61	3.75	3.58	3.69	3.53	3.79	3.52	3.85	3.6	3.85	3.55	3.61	4.19	3.9	3.93	3.81	4	4.76	4.13	3.9	4.39	4.33	4.77	4.96	5.2	4.36	3.78	3.93
SMYD3_218788_s_at	3.08	4.68	2.14	2.73	2.91	5.09	3.45	3.26	3.5	3.74	3	3.39	2.31	2.81	2.47	5.84	4.31	4.49	4.01	3.46	3.22	2.58	2.94	3.16	4.86	2.93	3.24	3.52	3.18	3.57	3.31	5.18	4.06	2.32	4.13	4.67	3.71	3.39	2.98	3.01	2.02	2.42	3.17	2.42	3.52	3.29	4.21	2.12	2.38
EZH2=203358_s_at	3.15	3.53	3.88	3.45	2.96	3.14	7.61	2.73	4.03	7.55	2.95	3.4	2.99	7.49	3.15	2.87	2.9	2.98	3.56	3.21	2.61	3.42	3.39	5.48	3.2	2.56	3	2.71	3.1	3.05	2.61	2.76	2.88	2.46	3.1	2.55	3.1	4.49	5.02	2.95	2.89	3	2.95	3.01	7.55	2.9	5.29	2.88	3.51
[truncated: 24 more columns]
