# Supplementary material for: Co-Regulation of Histone-Modifying Enzymes in Cancer
Source: PLoS One. 2011 Aug 23;6(8):e24023. doi: 10.1371/journal.pone.0024023 (PMC3160334; doi:10.1371/journal.pone.0024023)
Supplement: Table S3 — Z -score enrichment analysis statistics for expression of target genes of KDM5A, EZH2 and genes displaying H3K4me3 or H3K27me3 in normal human tissues (GeneAtlas). (XLS) [file pone.0024023.s005.xls]

## Sheet: Sheet1
Serial	Tissue	Molule Name (targets)	Number of Targets (N)	expected-mean	Expected-stdeviation (Sd)	observed	z-score	right-p-value	corrected-right-p-value	left-p-value	corrected-left-p-value	two-tail-p-value	corrected-two-tail-p-value
1	Whole_Blood	KDM5A_targets	183	0.046418	0.056546	0.0509689	0.0804816	0.467927	0.842269	0.532073	0.957731	0.935854	1
2	CD34+	KDM5A_targets	183	0.688571	0.109079	1.27452	5.37174	3.89899e-08	5.84848e-08	1	1	7.79798e-08	1.0026e-07
3	CD71+_Early_Erythroid	KDM5A_targets	183	-0.371684	0.0221445	-0.277318	4.26135	1.01599e-05	1.52399e-05	0.99999	1	2.03198e-05	2.61255e-05
4	CD14+_Monocytes	KDM5A_targets	183	0.102736	0.0631895	0.451435	5.51831	1.71142e-08	3.08055e-08	1	1	3.42283e-08	6.1611e-08
5	CD33+_Myeloid	KDM5A_targets	183	0.590807	0.100122	0.871804	2.80654	0.00250387	0.00450696	0.997496	1	0.00500773	0.0075116
6	CD56+_NK_Cells	KDM5A_targets	183	0.457952	0.104513	0.962863	4.83109	6.78949e-07	1.22211e-06	0.999999	1	1.3579e-06	2.03685e-06
7	CD4+_T-cells	KDM5A_targets	183	0.0645945	0.0732536	0.57967	7.0314	1.02229e-12	2.30016e-12	1	1	2.04459e-12	4.60032e-12
8	CD8+_T-cells	KDM5A_targets	183	-0.274832	0.0452425	0.383768	14.5571	0	0	1	1	0	0
9	BDCA4+_DentriticCells	KDM5A_targets	183	0.209069	0.111412	0.862812	5.86779	2.2082e-09	3.3123e-09	1	1	4.4164e-09	5.67823e-09
10	CD19+_B-Cells	KDM5A_targets	183	0.0509365	0.0719166	0.674684	8.67321	0	0	1	1	0	0
11	CD105+_Endothelial	KDM5A_targets	183	-0.125294	0.0440832	0.625447	17.0301	0	0	1	1	0	0
12	Thymus	KDM5A_targets	183	-0.703761	0.0548126	-0.443998	4.73911	1.07327e-06	1.60991e-06	0.999999	1	2.14654e-06	2.41486e-06
13	Tonsil	KDM5A_targets	183	-0.242373	0.0213927	-0.277459	-1.64011	0.949509	1	0.0504913	0.0908843	0.100983	0.181769
14	Lymph_Node	KDM5A_targets	183	-0.561076	0.040457	-0.578475	-0.430053	0.666421	1	0.333579	0.600442	0.667157	0.667157
15	Bone_Marrow	KDM5A_targets	183	-0.189782	0.0324045	-0.259549	-2.153	0.984341	1	0.0156592	0.0281866	0.0313184	0.0469776
16	Whole_Brain	KDM5A_targets	183	-0.577177	0.0492381	-0.352359	4.56594	2.48633e-06	5.59424e-06	0.999998	1	4.97265e-06	1.11885e-05
17	Pineal_day	KDM5A_targets	183	0.508475	0.0897199	0.696862	2.09972	0.0178766	0.0268149	0.982123	1	0.0357532	0.0536298
18	Pineal_night	KDM5A_targets	183	0.447817	0.0869714	0.608081	1.84273	0.0326845	0.03677	0.967316	1	0.065369	0.0735401
19	Prefrontal_Cortex	KDM5A_targets	183	0.378689	0.0804298	0.274981	-1.28941	0.901373	1	0.098627	0.221911	0.197254	0.295881
20	Cerebellum_Peduncles	KDM5A_targets	183	0.136451	0.0586234	-0.00452851	-2.40483	0.99191	1	0.00808991	0.0104013	0.0161798	0.0182023
21	Cerebellum	KDM5A_targets	183	-0.712031	0.0373926	-0.830957	-3.18047	0.999265	1	0.000735185	0.00132333	0.00147037	0.00264667
22	Globus_Pallidus	KDM5A_targets	183	-0.849092	0.0411859	-1.01779	-4.09595	0.999979	1	2.10222e-05	3.784e-05	4.20444e-05	7.568e-05
23	Pons	KDM5A_targets	183	-0.299819	0.0237021	-0.429344	-5.4647	1	1	2.3184e-08	3.47761e-08	4.63681e-08	5.96161e-08
24	Subthalamic_Nucleus	KDM5A_targets	183	-0.428076	0.0250036	-0.558741	-5.22587	1	1	8.66714e-08	1.30007e-07	1.73343e-07	2.60014e-07
25	Temporal_Lobe	KDM5A_targets	183	-0.433256	0.0220241	-0.50805	-3.39599	0.999658	1	0.000341903	0.000512855	0.000683807	0.00087918
26	Occipital_Lobe	KDM5A_targets	183	-0.500833	0.0285588	-0.569797	-2.41482	0.992129	1	0.00787149	0.0177109	0.015743	0.0283374
27	Cingulate_Cortex	KDM5A_targets	183	-0.0838964	0.0383485	-0.207137	-3.21369	0.999345	1	0.000655211	0.000982816	0.00131042	0.00168483
28	Medulla_Oblongata	KDM5A_targets	183	-0.462206	0.024556	-0.537617	-3.071	0.998933	1	0.00106673	0.00160009	0.00213346	0.00274302
29	Parietal_Lobe	KDM5A_targets	183	-0.036936	0.0435883	-0.205155	-3.85926	0.999943	1	5.68649e-05	8.52974e-05	0.00011373	0.000146224
30	Caudate_Nucleus	KDM5A_targets	183	-0.515895	0.0266084	-0.574333	-2.19623	0.985962	1	0.0140378	0.0210566	0.0280755	0.0360971
31	Thalamus	KDM5A_targets	183	-0.122576	0.0311655	-0.171186	-1.55975	0.94059	1	0.0594098	0.0891147	0.11882	0.152768
32	Hypothalamus	KDM5A_targets	183	0.0579843	0.0508921	0.0943671	0.714901	0.237335	0.305145	0.762665	1	0.47467	0.61029
33	Amygdala	KDM5A_targets	183	-0.0748577	0.043982	-0.129747	-1.24801	0.893986	1	0.106014	0.477064	0.212028	0.272608
34	Olfactory_Bulb	KDM5A_targets	183	-0.707112	0.0406718	-0.768405	-1.50703	0.934099	1	0.0659014	0.148278	0.131803	0.237245
35	Pituitary	KDM5A_targets	183	0.200003	0.0530079	0.19837	-0.030809	0.512289	1	0.487711	0.731566	0.975422	0.975422
36	Thyroid	KDM5A_targets	183	0.453876	0.0784937	0.536556	1.05334	0.146092	0.328708	0.853908	1	0.292185	0.657415
37	Retina	KDM5A_targets	183	0.426848	0.0645245	0.372444	-0.843153	0.800429	1	0.199571	0.299357	0.399143	0.449036
38	Spinal_Cord	KDM5A_targets	183	-0.0158382	0.037695	-0.128301	-2.9835	0.998575	1	0.00142485	0.00256474	0.00284971	0.00427456
39	Superior_Cervical_Ganglion	KDM5A_targets	183	0.0761551	0.0697919	-0.154665	-3.30727	0.999529	1	0.000471057	0.000847902	0.000942113	0.00121129
40	Trigeminal_Ganglion	KDM5A_targets	183	-0.167834	0.0449148	-0.388618	-4.91562	1	1	4.42512e-07	6.63769e-07	8.85025e-07	1.13789e-06
41	Ciliary_Ganglion	KDM5A_targets	183	-0.87789	0.0529813	-1.19256	-5.93935	1	1	1.43078e-09	2.5754e-09	2.86155e-09	5.1508e-09
42	Dorsal_Root_Ganglion	KDM5A_targets	183	-0.737429	0.0409626	-0.969851	-5.67401	1	1	6.97459e-09	1.56928e-08	1.39492e-08	3.13857e-08
43	Heart	KDM5A_targets	183	0.446689	0.095303	0.435117	-0.121424	0.548322	1	0.451678	0.508138	0.903356	0.903356
44	Atrioventricular_Node	KDM5A_targets	183	-0.717773	0.0484244	-1.00255	-5.88079	1	1	2.04161e-09	3.6749e-09	4.08322e-09	7.3498e-09
45	Cardiac_Myocytes	KDM5A_targets	183	0.371396	0.076277	0.317878	-0.701622	0.758543	1	0.241457	0.434623	0.482915	0.62089
46	Skeletal_Muscle	KDM5A_targets	183	0.131265	0.0705861	-0.0419622	-2.45412	0.992939	1	0.00706149	0.00907906	0.014123	0.0158884
47	Smooth_Muscle	KDM5A_targets	183	0.11275	0.0555119	0.247746	2.43184	0.00751124	0.0135202	0.992489	1	0.0150225	0.0270405
48	Tongue	KDM5A_targets	183	-0.194396	0.0348265	-0.325279	-3.75812	0.999914	1	8.55987e-05	0.000154078	0.000171197	0.000256796
49	Skin	KDM5A_targets	183	-0.715508	0.0404279	-0.95933	-6.03103	1	1	8.1461e-10	1.83287e-09	1.62922e-09	3.66575e-09
50	Adipocyte	KDM5A_targets	183	-0.243648	0.0264567	-0.232499	0.42138	0.336739	0.757663	0.663261	0.994892	0.673478	0.673478
51	Liver	KDM5A_targets	183	0.419207	0.0950695	0.460967	0.439259	0.330237	1	0.669763	0.753483	0.660474	0.660474
52	Appendix	KDM5A_targets	183	-0.14268	0.042405	-0.325401	-4.30895	0.999992	1	8.20171e-06	1.23026e-05	1.64034e-05	1.84539e-05
53	Salivary_gland	KDM5A_targets	183	-0.687755	0.0323352	-0.789224	-3.13806	0.99915	1	0.000850354	0.0019133	0.00170071	0.00382659
54	Pancreas	KDM5A_targets	183	-0.678511	0.0330076	-0.776531	-2.96965	0.998509	1	0.00149071	0.00268329	0.00298143	0.00536657
55	Pancreatic_Islet	KDM5A_targets	183	0.0235753	0.0397092	0.0906456	1.68904	0.0456062	0.410456	0.954394	0.954394	0.0912124	0.410456
56	Small_intestine	KDM5A_targets	183	-0.278678	0.0270441	-0.208806	2.58363	0.00488839	0.0109989	0.995112	1	0.00977678	0.0219978
57	Colon	KDM5A_targets	183	-0.170421	0.0312333	-0.155063	0.491727	0.311456	0.560621	0.688544	1	0.622913	0.934369
58	Adrenal_Gland	KDM5A_targets	183	-0.574227	0.0307611	-0.638903	-2.10255	0.982247	1	0.0177527	0.0319548	0.0355053	0.0639096
59	Adrenal_Cortex	KDM5A_targets	183	-0.0463795	0.0473495	-0.205976	-3.37061	0.999625	1	0.000375004	0.000675007	0.000750008	0.00112501
60	Kidney	KDM5A_targets	183	-0.630221	0.0356046	-0.695384	-1.8302	0.96639	1	0.0336102	0.0604984	0.0672205	0.120997
61	Placenta	KDM5A_targets	183	-0.165809	0.0378932	-0.142032	0.62748	0.265172	0.47731	0.734828	1	0.530345	0.530345
62	Trachea	KDM5A_targets	183	-0.654672	0.034699	-0.741399	-2.49942	0.99378	1	0.00621975	0.0186593	0.0124395	0.0373185
63	Lung	KDM5A_targets	183	0.0855602	0.0587362	0.0842653	-0.0220465	0.508795	1	0.491205	0.63155	0.982411	1
64	Bronchial_Epithelial_Cells	KDM5A_targets	183	-0.249197	0.0335164	0.240165	14.6007	0	0	1	1	0	0
65	Uterus	KDM5A_targets	183	-0.608504	0.046888	-0.555679	1.12662	0.129951	0.194926	0.870049	1	0.259902	0.334159
66	Uterus_Corpus	KDM5A_targets	183	-0.44374	0.0308285	-0.564749	-3.92526	0.999957	1	4.33179e-05	7.79722e-05	8.66357e-05	0.000155944
67	Ovary	KDM5A_targets	183	-0.988979	0.0460893	-1.13735	-3.21916	0.999357	1	0.000642832	0.000964248	0.00128566	0.0019285
68	Prostate	KDM5A_targets	183	0.257857	0.0636601	0.2514	-0.10144	0.540399	1	0.459601	0.689401	0.919201	1
69	Testis	KDM5A_targets	183	-0.554945	0.0423701	-0.308562	5.81501	3.03155e-09	6.821e-09	1	1	6.06311e-09	1.09136e-08
70	Testis_Germ_Cell	KDM5A_targets	183	-0.54374	0.0532053	-0.274001	5.06977	1.99147e-07	3.58465e-07	1	1	3.98295e-07	5.97442e-07
71	Testis_Intersitial	KDM5A_targets	183	-0.611611	0.0341211	-0.675895	-1.88399	0.970217	1	0.029783	0.134023	0.0595659	0.178698
72	Testis_Leydig_Cell_	KDM5A_targets	183	-0.191	0.0298931	-0.232499	-1.38827	0.917472	1	0.0825278	0.123792	0.165056	0.212214
73	Testis_Seminiferous_Tubule	KDM5A_targets	183	-0.559791	0.0356767	-0.57373	-0.39071	0.651994	1	0.348006	0.62641	0.696012	1
1	Whole_Blood	H3K27me3_targets	1525	0.0438765	0.0174354	-0.0341309	-4.47409	0.999996	0.999996	3.83687e-06	5.7553e-05	7.67374e-06	2.30212e-05
2	CD34+	H3K27me3_targets	1525	0.688983	0.0386668	0.296365	-10.1539	1	1	1.59236e-24	2.38854e-23	3.18471e-24	6.82439e-24
3	CD71+_Early_Erythroid	H3K27me3_targets	1525	-0.371885	0.00709646	-0.408495	-5.15889	1	1	1.24212e-07	4.65794e-07	2.48423e-07	3.38759e-07
4	CD14+_Monocytes	H3K27me3_targets	1525	0.101142	0.0212671	-0.0448463	-6.86448	1	1	3.33663e-12	2.50247e-11	6.67326e-12	1.11221e-11
5	CD33+_Myeloid	H3K27me3_targets	1525	0.594533	0.0308816	0.357801	-7.66579	1	1	8.88703e-15	1.33305e-13	1.77741e-14	5.33222e-14
6	CD56+_NK_Cells	H3K27me3_targets	1525	0.464271	0.0360292	0.110662	-9.81453	1	1	4.87471e-23	7.31206e-22	9.74941e-23	2.08916e-22
7	CD4+_T-cells	H3K27me3_targets	1525	0.0606324	0.026726	-0.134051	-7.28441	1	1	1.61541e-13	2.42311e-12	3.23082e-13	6.92318e-13
8	CD8+_T-cells	H3K27me3_targets	1525	-0.275498	0.0146863	-0.427158	-10.3267	1	1	2.6685e-25	4.00276e-24	5.33701e-25	8.00551e-25
9	BDCA4+_DentriticCells	H3K27me3_targets	1525	0.206598	0.0386543	-0.154314	-9.33692	1	1	4.95885e-21	7.43828e-20	9.91771e-21	2.12522e-20
10	CD19+_B-Cells	H3K27me3_targets	1525	0.0466038	0.0235255	-0.133558	-7.65814	1	1	9.4322e-15	1.41483e-13	1.88644e-14	2.82966e-14
11	CD105+_Endothelial	H3K27me3_targets	1525	-0.128475	0.0137598	-0.248051	-8.69029	1	1	1.80761e-18	2.71141e-17	3.61521e-18	5.42282e-18
12	Thymus	H3K27me3_targets	1525	-0.704685	0.0175446	-0.821992	-6.68623	1	1	1.14496e-11	1.71745e-10	2.28993e-11	5.72482e-11
13	Tonsil	H3K27me3_targets	1525	-0.242287	0.00690866	-0.255975	-1.98128	0.97622	1	0.02378	0.0396333	0.0475599	0.0792665
14	Lymph_Node	H3K27me3_targets	1525	-0.563225	0.0141307	-0.618336	-3.90012	0.999952	1	4.80717e-05	0.000360538	9.61435e-05	0.000360538
15	Bone_Marrow	H3K27me3_targets	1525	-0.190376	0.0105751	-0.157517	3.10723	0.000944232	0.00708174	0.999056	1	0.00188846	0.0028327
16	Whole_Brain	H3K27me3_targets	1525	-0.578205	0.0163901	-0.566688	0.702676	0.241129	0.278226	0.758871	1	0.482258	0.482258
17	Pineal_day	H3K27me3_targets	1525	0.507778	0.0298118	0.428496	-2.65943	0.996086	0.996086	0.00391363	0.0587045	0.00782727	0.0130454
18	Pineal_night	H3K27me3_targets	1525	0.44827	0.0301707	0.374261	-2.45301	0.992917	1	0.00708337	0.0531253	0.0141667	0.0212501
19	Prefrontal_Cortex	H3K27me3_targets	1525	0.376247	0.0277015	0.483054	3.85564	5.77127e-05	0.000216423	0.999942	1	0.000115425	0.000432845
20	Cerebellum_Peduncles	H3K27me3_targets	1525	0.133261	0.0190368	0.292709	8.37583	0	0	1	1	0	0
21	Cerebellum	H3K27me3_targets	1525	-0.712598	0.0114581	-0.680665	2.78694	0.00266044	0.0133022	0.99734	1	0.00532087	0.00613947
22	Globus_Pallidus	H3K27me3_targets	1525	-0.849715	0.0127734	-0.751568	7.68373	7.77156e-15	5.82867e-14	1	1	1.55431e-14	4.66294e-14
23	Pons	H3K27me3_targets	1525	-0.299931	0.00801683	-0.22933	8.80651	0	0	1	1	0	0
24	Subthalamic_Nucleus	H3K27me3_targets	1525	-0.429297	0.00840792	-0.353363	9.03129	0	0	1	1	0	0
25	Temporal_Lobe	H3K27me3_targets	1525	-0.434526	0.00721477	-0.374421	8.33091	0	0	1	1	0	0
26	Occipital_Lobe	H3K27me3_targets	1525	-0.502735	0.00868213	-0.467184	4.09473	2.1133e-05	0.000105665	0.999979	1	4.2266e-05	0.000105665
27	Cingulate_Cortex	H3K27me3_targets	1525	-0.0852008	0.0125319	0.00358729	7.08497	6.95333e-13	5.215e-12	1	1	1.39067e-12	2.98e-12
28	Medulla_Oblongata	H3K27me3_targets	1525	-0.463795	0.00793347	-0.421687	5.30762	5.55328e-08	4.16496e-07	1	1	1.11066e-07	2.37998e-07
29	Parietal_Lobe	H3K27me3_targets	1525	-0.0379299	0.0146416	0.0954637	9.11061	0	0	1	1	0	0
30	Caudate_Nucleus	H3K27me3_targets	1525	-0.517622	0.00867699	-0.488274	3.38229	0.000359422	0.00179711	0.999641	1	0.000718843	0.00107827
31	Thalamus	H3K27me3_targets	1525	-0.123585	0.0100405	-0.0949791	2.84907	0.00219239	0.00822144	0.997808	1	0.00438477	0.00548096
32	Hypothalamus	H3K27me3_targets	1525	0.0563475	0.0174386	0.0658645	0.545744	0.292621	0.33764	0.707379	1	0.585242	0.585242
33	Amygdala	H3K27me3_targets	1525	-0.0770915	0.0139578	-0.0398265	2.66984	0.0037944	0.00948599	0.996206	1	0.00758879	0.0162617
34	Olfactory_Bulb	H3K27me3_targets	1525	-0.707962	0.0139069	-0.713499	-0.398194	0.654756	1	0.345244	0.470787	0.690487	0.690487
35	Pituitary	H3K27me3_targets	1525	0.197344	0.017411	0.225945	1.64268	0.0502244	0.188341	0.949776	1	0.100449	0.188341
36	Thyroid	H3K27me3_targets	1525	0.452183	0.0251321	0.337777	-4.55218	0.999997	0.999997	2.65468e-06	3.98201e-05	5.30935e-06	1.32734e-05
37	Retina	H3K27me3_targets	1525	0.425741	0.0206792	0.474095	2.3383	0.00968572	0.0363215	0.990314	1	0.0193714	0.0322857
38	Spinal_Cord	H3K27me3_targets	1525	-0.0186346	0.0119147	0.0160346	2.9098	0.00180831	0.00678117	0.998192	1	0.00361662	0.00452078
39	Superior_Cervical_Ganglion	H3K27me3_targets	1525	0.0717729	0.0226569	0.32683	11.2574	0	0	1	1	0	0
40	Trigeminal_Ganglion	H3K27me3_targets	1525	-0.169851	0.0151154	-0.012032	10.441	0	0	1	1	0	0
41	Ciliary_Ganglion	H3K27me3_targets	1525	-0.877465	0.0166474	-0.727875	8.98585	0	0	1	1	0	0
42	Dorsal_Root_Ganglion	H3K27me3_targets	1525	-0.738646	0.013666	-0.637237	7.42045	5.83977e-14	4.37983e-13	1	1	1.16795e-13	2.18991e-13
43	Heart	H3K27me3_targets	1525	0.441743	0.030364	0.476837	1.15577	0.123888	0.619438	0.876112	1	0.247775	0.285895
44	Atrioventricular_Node	H3K27me3_targets	1525	-0.718249	0.016298	-0.577856	8.6142	0	0	1	1	0	0
45	Cardiac_Myocytes	H3K27me3_targets	1525	0.367404	0.0238429	0.502617	5.671	7.09814e-09	1.06472e-07	1	1	1.41963e-08	1.06472e-07
46	Skeletal_Muscle	H3K27me3_targets	1525	0.127636	0.0229902	0.276235	6.46357	5.1129e-11	2.55645e-10	1	1	1.02258e-10	1.7043e-10
47	Smooth_Muscle	H3K27me3_targets	1525	0.11045	0.0189525	0.0784389	-1.68903	0.954393	1	0.0456071	0.342054	0.0912143	0.124383
48	Tongue	H3K27me3_targets	1525	-0.194916	0.0110415	-0.127668	6.09041	5.63127e-10	8.4469e-09	1	1	1.12625e-09	2.4134e-09
49	Skin	H3K27me3_targets	1525	-0.716705	0.0127111	-0.62407	7.28766	1.57652e-13	1.18239e-12	1	1	3.15303e-13	5.91194e-13
50	Adipocyte	H3K27me3_targets	1525	-0.243457	0.00883188	-0.253428	-1.12893	0.870535	1	0.129465	0.242746	0.258929	0.323662
51	Liver	H3K27me3_targets	1525	0.417655	0.0317285	0.465646	1.51255	0.0651968	0.325984	0.934803	1	0.130394	0.17781
52	Appendix	H3K27me3_targets	1525	-0.142485	0.0132759	-0.0243904	8.8954	0	0	1	1	0	0
53	Salivary_gland	H3K27me3_targets	1525	-0.689722	0.0102664	-0.66301	2.60185	0.00463607	0.0347705	0.995364	1	0.00927214	0.0139082
54	Pancreas	H3K27me3_targets	1525	-0.67876	0.0104316	-0.68322	-0.427522	0.6655	1	0.3345	0.418125	0.668999	0.716785
55	Pancreatic_Islet	H3K27me3_targets	1525	0.0213609	0.011853	0.00506145	-1.37513	0.915455	1	0.084545	0.253635	0.16909	0.362336
56	Small_intestine	H3K27me3_targets	1525	-0.278624	0.0082547	-0.310126	-3.81636	0.999932	1	6.77168e-05	0.000507876	0.000135434	0.000507876
57	Colon	H3K27me3_targets	1525	-0.172175	0.0100253	-0.191671	-1.94463	0.97409	1	0.0259098	0.194323	0.0518196	0.129549
58	Adrenal_Gland	H3K27me3_targets	1525	-0.575391	0.0103445	-0.585081	-0.936694	0.825542	1	0.174458	0.237897	0.348916	0.373839
59	Adrenal_Cortex	H3K27me3_targets	1525	-0.0479784	0.0161418	0.0634167	6.90105	2.58105e-12	3.87157e-11	1	1	5.16209e-12	1.10616e-11
60	Kidney	H3K27me3_targets	1525	-0.631921	0.0120043	-0.625015	0.575267	0.282555	1	0.717445	0.827821	0.565111	0.605476
61	Placenta	H3K27me3_targets	1525	-0.166447	0.012405	-0.213652	-3.80533	0.999929	1	7.08088e-05	0.000265533	0.000141618	0.000424853
62	Trachea	H3K27me3_targets	1525	-0.655767	0.0118554	-0.65576	0.000561013	0.499776	1	0.500224	0.62528	0.999552	0.999552
63	Lung	H3K27me3_targets	1525	0.0831016	0.0182608	0.027973	-3.01895	0.998732	1	0.00126826	0.0027177	0.00253652	0.00422753
64	Bronchial_Epithelial_Cells	H3K27me3_targets	1525	-0.248329	0.0110623	-0.315572	-6.07853	1	1	6.0643e-10	9.09645e-09	1.21286e-09	1.81929e-09
65	Uterus	H3K27me3_targets	1525	-0.609391	0.0152798	-0.670735	-4.01472	0.99997	1	2.97581e-05	0.000223185	5.95161e-05	9.91935e-05
66	Uterus_Corpus	H3K27me3_targets	1525	-0.444622	0.0100229	-0.375858	6.86072	3.4257e-12	5.13856e-11	1	1	6.85141e-12	1.46816e-11
67	Ovary	H3K27me3_targets	1525	-0.989825	0.0154437	-0.916654	4.7379	1.0797e-06	1.61955e-05	0.999999	0.999999	2.15939e-06	5.39849e-06
68	Prostate	H3K27me3_targets	1525	0.257396	0.0200892	0.166811	-4.50916	0.999997	0.999997	3.25417e-06	4.88125e-05	6.50834e-06	3.25417e-05
69	Testis	H3K27me3_targets	1525	-0.556482	0.0134258	-0.611069	-4.06587	0.999976	1	2.3927e-05	0.000119635	4.7854e-05	7.1781e-05
70	Testis_Germ_Cell	H3K27me3_targets	1525	-0.545744	0.0169194	-0.6403	-5.58866	1	1	1.14414e-08	8.58102e-08	2.28827e-08	4.29051e-08
71	Testis_Intersitial	H3K27me3_targets	1525	-0.612752	0.0110316	-0.624347	-1.05109	0.853392	1	0.146608	0.36652	0.293216	0.338327
72	Testis_Leydig_Cell_	H3K27me3_targets	1525	-0.191045	0.0100274	-0.167516	2.34651	0.00947514	0.142127	0.990525	0.990525	0.0189503	0.0284254
73	Testis_Seminiferous_Tubule	H3K27me3_targets	1525	-0.560543	0.0126288	-0.594283	-2.67174	0.996227	1	0.00377298	0.0188649	0.00754597	0.0282974
1	Whole_Blood	H3K4me3_targets	8823	0.0430858	0.00388981	0.0408986	-0.562276	0.713036	1	0.286964	0.614923	0.573928	0.662224
2	CD34+	H3K4me3_targets	8823	0.688319	0.00950867	0.790279	10.7229	0	0	1	1	0	0
3	CD71+_Early_Erythroid	H3K4me3_targets	8823	-0.371685	0.00168976	-0.381501	-5.80965	1	1	3.1302e-09	2.34765e-08	6.2604e-09	1.0434e-08
4	CD14+_Monocytes	H3K4me3_targets	8823	0.0976511	0.00518275	0.145864	9.30266	0	0	1	1	0	0
5	CD33+_Myeloid	H3K4me3_targets	8823	0.592542	0.00713594	0.634557	5.88778	1.95707e-09	4.89267e-09	1	1	3.91413e-09	7.339e-09
6	CD56+_NK_Cells	H3K4me3_targets	8823	0.463361	0.00766022	0.552048	11.5777	0	0	1	1	0	0
7	CD4+_T-cells	H3K4me3_targets	8823	0.0601337	0.00645872	0.113939	8.33066	0	0	1	1	0	0
8	CD8+_T-cells	H3K4me3_targets	8823	-0.276321	0.00324064	-0.225112	15.802	0	0	1	1	0	0
9	BDCA4+_DentriticCells	H3K4me3_targets	8823	0.204998	0.00950994	0.346591	14.889	0	0	1	1	0	0
10	CD19+_B-Cells	H3K4me3_targets	8823	0.0465757	0.00526502	0.113426	12.6971	0	0	1	1	0	0
11	CD105+_Endothelial	H3K4me3_targets	8823	-0.129519	0.00349053	-0.0857639	12.5354	0	0	1	1	0	0
12	Thymus	H3K4me3_targets	8823	-0.704614	0.00474838	-0.694076	2.21921	0.0132362	0.0198542	0.986764	1	0.0264723	0.0283632
13	Tonsil	H3K4me3_targets	8823	-0.241892	0.00150259	-0.267041	-16.7371	1	1	3.5194e-63	5.2791e-62	7.0388e-63	1.05582e-61
14	Lymph_Node	H3K4me3_targets	8823	-0.562726	0.0036336	-0.572563	-2.70711	0.996606	1	0.0033936	0.012726	0.00678719	0.014544
15	Bone_Marrow	H3K4me3_targets	8823	-0.190504	0.00237584	-0.24207	-21.7041	1	1	9.37345e-105	1.40602e-103	1.87469e-104	2.81203e-103
16	Whole_Brain	H3K4me3_targets	8823	-0.578089	0.00426188	-0.544686	7.83746	2.33147e-15	1.16573e-14	1	1	4.66294e-15	2.33147e-14
17	Pineal_day	H3K4me3_targets	8823	0.505494	0.00783399	0.567956	7.97315	7.77156e-16	5.82867e-15	1	1	1.55431e-15	1.16573e-14
18	Pineal_night	H3K4me3_targets	8823	0.444196	0.00832317	0.508793	7.76108	4.21885e-15	3.16414e-14	1	1	8.43769e-15	6.32827e-14
19	Prefrontal_Cortex	H3K4me3_targets	8823	0.373388	0.00661952	0.432759	8.96916	0	0	1	1	0	0
20	Cerebellum_Peduncles	H3K4me3_targets	8823	0.133052	0.00460258	0.108051	-5.43196	1	1	2.78686e-08	6.96715e-08	5.57372e-08	9.28953e-08
21	Cerebellum	H3K4me3_targets	8823	-0.711748	0.00281122	-0.72571	-4.9665	1	1	3.40865e-07	8.52162e-07	6.8173e-07	1.27824e-06
22	Globus_Pallidus	H3K4me3_targets	8823	-0.848386	0.00277038	-0.868107	-7.11837	1	1	5.46038e-13	1.63811e-12	1.09208e-12	2.34016e-12
23	Pons	H3K4me3_targets	8823	-0.298861	0.00200376	-0.334178	-17.6257	1	1	7.82712e-70	2.34814e-69	1.56542e-69	3.91356e-69
24	Subthalamic_Nucleus	H3K4me3_targets	8823	-0.429144	0.00191992	-0.448314	-9.98466	1	1	8.8958e-24	2.22395e-23	1.77916e-23	3.81248e-23
25	Temporal_Lobe	H3K4me3_targets	8823	-0.434423	0.0016652	-0.452107	-10.6198	1	1	1.2051e-26	3.01275e-26	2.4102e-26	4.51912e-26
26	Occipital_Lobe	H3K4me3_targets	8823	-0.502897	0.00186989	-0.504293	-0.746791	0.772405	1	0.227595	0.42674	0.45519	0.487703
27	Cingulate_Cortex	H3K4me3_targets	8823	-0.0863377	0.00271321	-0.0935681	-2.66486	0.996149	1	0.00385101	0.00641835	0.00770202	0.00888695
28	Medulla_Oblongata	H3K4me3_targets	8823	-0.463517	0.00193047	-0.471702	-4.24001	0.999989	1	1.11756e-05	2.39477e-05	2.23511e-05	3.35267e-05
29	Parietal_Lobe	H3K4me3_targets	8823	-0.0379215	0.00390339	-0.0588412	-5.35937	1	1	4.17567e-08	1.04392e-07	8.35134e-08	1.39189e-07
30	Caudate_Nucleus	H3K4me3_targets	8823	-0.51756	0.00211167	-0.528897	-5.36904	1	1	3.9578e-08	1.48417e-07	7.9156e-08	2.37468e-07
31	Thalamus	H3K4me3_targets	8823	-0.123725	0.0022357	-0.131054	-3.2778	0.999477	1	0.000523091	0.00112091	0.00104618	0.00156927
32	Hypothalamus	H3K4me3_targets	8823	0.0545855	0.00409802	0.0921862	9.17533	0	0	1	1	0	0
33	Amygdala	H3K4me3_targets	8823	-0.0775066	0.00351689	-0.039353	10.8487	0	0	1	1	0	0
34	Olfactory_Bulb	H3K4me3_targets	8823	-0.708331	0.00356933	-0.718209	-2.76758	0.997176	1	0.00282373	0.0141187	0.00564747	0.0282373
35	Pituitary	H3K4me3_targets	8823	0.19578	0.00379087	0.189018	-1.78398	0.962787	1	0.0372133	0.13955	0.0744267	0.186067
36	Thyroid	H3K4me3_targets	8823	0.45027	0.00605346	0.489493	6.4795	4.60142e-11	2.30071e-10	1	1	9.20284e-11	4.60142e-10
37	Retina	H3K4me3_targets	8823	0.425552	0.00471365	0.444604	4.04183	2.65179e-05	0.000132589	0.999973	1	5.30358e-05	0.000113648
38	Spinal_Cord	H3K4me3_targets	8823	-0.0197725	0.00267095	-0.0280706	-3.10679	0.999054	1	0.000945642	0.00202638	0.00189128	0.00283693
39	Superior_Cervical_Ganglion	H3K4me3_targets	8823	0.0726148	0.00508798	-0.0136449	-16.9536	1	1	9.04884e-65	6.78663e-64	1.80977e-64	6.78663e-64
40	Trigeminal_Ganglion	H3K4me3_targets	8823	-0.16941	0.00349031	-0.242979	-21.0781	1	1	6.32274e-99	3.16137e-98	1.26455e-98	4.74205e-98
41	Ciliary_Ganglion	H3K4me3_targets	8823	-0.8765	0.00388996	-0.926289	-12.7993	1	1	8.26846e-38	2.48054e-37	1.65369e-37	4.13423e-37
42	Dorsal_Root_Ganglion	H3K4me3_targets	8823	-0.738114	0.00330437	-0.780742	-12.9006	1	1	2.23338e-38	6.70015e-38	4.46676e-38	1.34003e-37
43	Heart	H3K4me3_targets	8823	0.440261	0.00717166	0.363326	-10.7276	1	1	3.77803e-27	1.88902e-26	7.55607e-27	3.77803e-26
44	Atrioventricular_Node	H3K4me3_targets	8823	-0.716584	0.00429419	-0.778497	-14.4179	1	1	1.99631e-47	5.98893e-47	3.99262e-47	9.98155e-47
45	Cardiac_Myocytes	H3K4me3_targets	8823	0.367432	0.00548738	0.338355	-5.29906	1	1	5.82008e-08	2.91004e-07	1.16402e-07	4.36506e-07
46	Skeletal_Muscle	H3K4me3_targets	8823	0.127028	0.00517694	0.0407832	-16.6595	1	1	1.29128e-62	9.68463e-62	2.58257e-62	1.93693e-61
47	Smooth_Muscle	H3K4me3_targets	8823	0.110475	0.00491703	0.135238	5.03602	2.37658e-07	8.91216e-07	1	1	4.75315e-07	1.42595e-06
48	Tongue	H3K4me3_targets	8823	-0.194708	0.00294093	-0.245546	-17.2865	1	1	2.97238e-67	2.22929e-66	5.94477e-67	4.45857e-66
49	Skin	H3K4me3_targets	8823	-0.716709	0.0030431	-0.75909	-13.927	1	1	2.17107e-44	8.1415e-44	4.34213e-44	1.6283e-43
50	Adipocyte	H3K4me3_targets	8823	-0.243718	0.00213539	-0.251991	-3.87408	0.999946	1	5.35143e-05	0.000160543	0.000107029	0.000321086
51	Liver	H3K4me3_targets	8823	0.417076	0.00878894	0.328557	-10.0716	1	1	3.6888e-24	1.8444e-23	7.37761e-24	3.6888e-23
52	Appendix	H3K4me3_targets	8823	-0.14231	0.00332191	-0.210403	-20.4983	1	1	1.11494e-93	5.57468e-93	2.22987e-93	8.36202e-93
53	Salivary_gland	H3K4me3_targets	8823	-0.689054	0.00279452	-0.707574	-6.62733	1	1	1.70911e-11	8.54557e-11	3.41823e-11	1.70911e-10
54	Pancreas	H3K4me3_targets	8823	-0.677274	0.00270712	-0.696888	-7.24547	1	1	2.15479e-13	1.07739e-12	4.30958e-13	2.15479e-12
55	Pancreatic_Islet	H3K4me3_targets	8823	0.0211658	0.00237733	0.0146278	-2.75015	0.997022	1	0.00297839	0.0223379	0.00595678	0.0446758
56	Small_intestine	H3K4me3_targets	8823	-0.278677	0.0019704	-0.277452	0.621624	0.267095	0.500802	0.732905	1	0.534189	0.616372
57	Colon	H3K4me3_targets	8823	-0.172267	0.00226674	-0.163039	4.07137	2.33689e-05	0.000175266	0.999977	1	4.67377e-05	0.000350533
58	Adrenal_Gland	H3K4me3_targets	8823	-0.575721	0.00212927	-0.596175	-9.60601	1	1	3.77062e-22	2.82797e-21	7.54124e-22	5.65593e-21
59	Adrenal_Cortex	H3K4me3_targets	8823	-0.0483698	0.00360191	-0.0984341	-13.8994	1	1	3.1944e-44	1.5972e-43	6.38881e-44	3.1944e-43
60	Kidney	H3K4me3_targets	8823	-0.63111	0.00276348	-0.663984	-11.896	1	1	6.21077e-33	2.32904e-32	1.24215e-32	4.65808e-32
61	Placenta	H3K4me3_targets	8823	-0.167535	0.00314364	-0.159993	2.39894	0.00822132	0.0308299	0.991779	1	0.0164426	0.0274044
62	Trachea	H3K4me3_targets	8823	-0.655413	0.00267667	-0.669322	-5.19628	1	1	1.01656e-07	5.0828e-07	2.03312e-07	1.01656e-06
63	Lung	H3K4me3_targets	8823	0.0813365	0.00412786	0.0862446	1.18903	0.117215	0.439556	0.882785	1	0.23443	0.270496
64	Bronchial_Epithelial_Cells	H3K4me3_targets	8823	-0.248461	0.00212261	-0.228544	9.38314	0	0	1	1	0	0
65	Uterus	H3K4me3_targets	8823	-0.609514	0.00356422	-0.586464	6.46702	4.9977e-11	1.49931e-10	1	1	9.9954e-11	2.99862e-10
66	Uterus_Corpus	H3K4me3_targets	8823	-0.444003	0.00266111	-0.486195	-15.8549	1	1	6.49793e-57	2.43672e-56	1.29959e-56	4.87345e-56
67	Ovary	H3K4me3_targets	8823	-0.989706	0.00377542	-1.01767	-7.40662	1	1	6.47788e-14	2.4292e-13	1.29558e-13	4.85841e-13
68	Prostate	H3K4me3_targets	8823	0.255175	0.0050598	0.280751	5.05462	2.15628e-07	1.61721e-06	1	1	4.31256e-07	3.23442e-06
69	Testis	H3K4me3_targets	8823	-0.557538	0.00295092	-0.56821	-3.61635	0.999851	1	0.000149391	0.000560214	0.000298781	0.000407429
70	Testis_Germ_Cell	H3K4me3_targets	8823	-0.54611	0.00371974	-0.527323	5.05062	2.20186e-07	4.12848e-07	1	1	4.40372e-07	6.60558e-07
71	Testis_Intersitial	H3K4me3_targets	8823	-0.612577	0.0025524	-0.632072	-7.63792	1	1	1.10376e-14	1.65564e-13	2.20752e-14	3.31128e-13
72	Testis_Leydig_Cell_	H3K4me3_targets	8823	-0.190112	0.00235455	-0.231204	-17.4519	1	1	1.6659e-68	2.49885e-67	3.33181e-68	4.99771e-67
73	Testis_Seminiferous_Tubule	H3K4me3_targets	8823	-0.559694	0.00254698	-0.582998	-9.14992	1	1	2.84867e-20	4.27301e-19	5.69734e-20	8.54601e-19
1	Whole_Blood	Ezh2_targets	1566	0.0268999	0.0432356	0.0176803	-0.923951	0.822244	1	0.177756	0.44439	0.355512	0.484789
2	CD34+	Ezh2_targets	1566	0.44849	0.686205	0.0371354	-6.40128	1	1	7.70402e-11	3.85201e-10	1.5408e-10	2.1011e-10
3	CD71+_Early_Erythroid	Ezh2_targets	1566	-0.409004	-0.371902	0.0068398	-5.42449	1	1	2.906e-08	1.453e-07	5.812e-08	8.718e-08
4	CD14+_Monocytes	Ezh2_targets	1566	0.0210954	0.0983892	0.0218718	-3.53394	0.999795	1	0.000204707	0.00102354	0.000409415	0.000511769
5	CD33+_Myeloid	Ezh2_targets	1566	0.496311	0.591009	0.0300209	-3.1544	0.999196	1	0.000804141	0.00402071	0.00160828	0.00268047
6	CD56+_NK_Cells	Ezh2_targets	1566	0.269252	0.46101	0.0348642	-5.50014	1	1	1.89741e-08	9.48703e-08	3.79481e-08	5.69222e-08
7	CD4+_T-cells	Ezh2_targets	1566	-0.0479977	0.0593979	0.0248805	-4.31645	0.999992	1	7.92794e-06	3.96397e-05	1.58559e-05	2.16216e-05
8	CD8+_T-cells	Ezh2_targets	1566	-0.387168	-0.276869	0.0139977	-7.8798	1	1	1.63958e-15	1.22968e-14	3.27915e-15	4.47157e-15
9	BDCA4+_DentriticCells	Ezh2_targets	1566	-0.0229434	0.203623	0.0384518	-5.89221	1	1	1.90533e-09	9.52667e-09	3.81067e-09	4.76334e-09
10	CD19+_B-Cells	Ezh2_targets	1566	-0.0772182	0.0458399	0.022921	-5.3688	1	1	3.9632e-08	1.9816e-07	7.9264e-08	9.908e-08
11	CD105+_Endothelial	Ezh2_targets	1566	-0.219941	-0.129383	0.0140326	-6.45343	1	1	5.4675e-11	4.10063e-10	1.0935e-10	1.49114e-10
12	Thymus	Ezh2_targets	1566	-0.818651	-0.704608	0.0178669	-6.38292	1	1	8.68733e-11	4.34366e-10	1.73747e-10	3.25775e-10
13	Tonsil	Ezh2_targets	1566	-0.245302	-0.241929	0.00656494	-0.513884	0.696333	1	0.303667	0.350384	0.607333	0.607333
14	Lymph_Node	Ezh2_targets	1566	-0.630235	-0.562728	0.013583	-4.96994	1	1	3.34873e-07	5.02309e-06	6.69745e-07	3.34873e-06
15	Bone_Marrow	Ezh2_targets	1566	-0.164101	-0.190379	0.0104955	2.50368	0.00614546	0.0307273	0.993855	1	0.0122909	0.0167603
16	Whole_Brain	Ezh2_targets	1566	-0.592612	-0.577853	0.0163593	-0.902185	0.816521	0.874844	0.183479	1	0.366958	0.39317
17	Pineal_day	Ezh2_targets	1566	0.565366	0.505013	0.0298932	2.01897	0.0217453	0.0326179	0.978255	1	0.0434906	0.0543632
18	Pineal_night	Ezh2_targets	1566	0.503571	0.445322	0.0304865	1.91066	0.0280241	0.0420362	0.971976	1	0.0560482	0.0700603
19	Prefrontal_Cortex	Ezh2_targets	1566	0.55676	0.375464	0.0259283	6.9922	1.35314e-12	1.01485e-11	1	1	2.70628e-12	2.02971e-11
20	Cerebellum_Peduncles	Ezh2_targets	1566	0.29231	0.133554	0.0185747	8.54685	0	0	1	1	0	0
21	Cerebellum	Ezh2_targets	1566	-0.679216	-0.711816	0.0117548	2.77334	0.00277424	0.0104034	0.997226	1	0.00554848	0.0059448
22	Globus_Pallidus	Ezh2_targets	1566	-0.804151	-0.848768	0.0124856	3.57351	0.000176117	0.000880584	0.999824	1	0.000352234	0.000480319
23	Pons	Ezh2_targets	1566	-0.249629	-0.299093	0.00784648	6.30389	1.4513e-10	7.25652e-10	1	1	2.90261e-10	3.9581e-10
24	Subthalamic_Nucleus	Ezh2_targets	1566	-0.395178	-0.428599	0.00795084	4.20337	1.31484e-05	6.57422e-05	0.999987	1	2.62969e-05	3.28711e-05
25	Temporal_Lobe	Ezh2_targets	1566	-0.399607	-0.433905	0.0074906	4.57876	2.33871e-06	1.16935e-05	0.999998	1	4.67741e-06	6.37829e-06
26	Occipital_Lobe	Ezh2_targets	1566	-0.485995	-0.502352	0.00884866	1.8485	0.0322648	0.0967945	0.967735	1	0.0645297	0.0806621
27	Cingulate_Cortex	Ezh2_targets	1566	0.0399711	-0.0853571	0.0124624	10.0565	0	0	1	1	0	0
28	Medulla_Oblongata	Ezh2_targets	1566	-0.432088	-0.463264	0.00823483	3.78583	7.65985e-05	0.000287244	0.999923	1	0.000153197	0.000208905
29	Parietal_Lobe	Ezh2_targets	1566	0.101983	-0.0376042	0.0147919	9.43674	0	0	1	1	0	0
30	Caudate_Nucleus	Ezh2_targets	1566	-0.494173	-0.516995	0.00854454	2.67085	0.00378299	0.0141862	0.996217	1	0.00756597	0.00945746
31	Thalamus	Ezh2_targets	1566	-0.0627925	-0.123721	0.00930259	6.5496	2.88465e-11	4.32697e-10	1	1	5.7693e-11	1.44232e-10
32	Hypothalamus	Ezh2_targets	1566	0.108434	0.055225	0.0161557	3.29354	0.000494679	0.00185505	0.999505	1	0.000989358	0.00371009
33	Amygdala	Ezh2_targets	1566	0.0220152	-0.0774159	0.013497	7.36693	8.72635e-14	6.54476e-13	1	1	1.74527e-13	1.30895e-12
34	Olfactory_Bulb	Ezh2_targets	1566	-0.734733	-0.708267	0.0136228	-1.94279	0.973979	1	0.026021	0.0975788	0.052042	0.111519
35	Pituitary	Ezh2_targets	1566	0.261835	0.196544	0.0164627	3.96598	3.65479e-05	0.000548218	0.999963	0.999963	7.30957e-05	0.00109644
36	Thyroid	Ezh2_targets	1566	0.443932	0.450358	0.0256036	-0.250949	0.599073	0.691238	0.400927	1	0.801854	0.925216
37	Retina	Ezh2_targets	1566	0.591925	0.425141	0.0194885	8.5581	0	0	1	1	0	0
38	Spinal_Cord	Ezh2_targets	1566	0.0392533	-0.0189186	0.0116505	4.99307	2.97142e-07	2.22856e-06	1	1	5.94284e-07	1.27346e-06
39	Superior_Cervical_Ganglion	Ezh2_targets	1566	0.273763	0.0724976	0.0218336	9.21814	0	0	1	1	0	0
40	Trigeminal_Ganglion	Ezh2_targets	1566	-0.0559909	-0.169745	0.0144732	7.85964	1.88738e-15	1.41553e-14	1	1	3.77476e-15	7.07767e-15
41	Ciliary_Ganglion	Ezh2_targets	1566	-0.809245	-0.875998	0.016671	4.00414	3.11211e-05	0.000155606	0.999969	1	6.22422e-05	7.78028e-05
42	Dorsal_Root_Ganglion	Ezh2_targets	1566	-0.695258	-0.737382	0.0130514	3.22756	0.000624262	0.00312131	0.999376	1	0.00124852	0.00144061
43	Heart	Ezh2_targets	1566	0.571853	0.442607	0.0298582	4.32866	7.50109e-06	0.000112516	0.999992	0.999992	1.50022e-05	2.50036e-05
44	Atrioventricular_Node	Ezh2_targets	1566	-0.659734	-0.716752	0.0161826	3.52339	0.00021303	0.000798864	0.999787	1	0.000426061	0.000456494
45	Cardiac_Myocytes	Ezh2_targets	1566	0.467821	0.367604	0.0240411	4.16856	1.53262e-05	0.000114946	0.999985	1	3.06524e-05	6.56836e-05
46	Skeletal_Muscle	Ezh2_targets	1566	0.306343	0.127425	0.022679	7.88913	1.55431e-15	1.16573e-14	1	1	3.10862e-15	5.82867e-15
47	Smooth_Muscle	Ezh2_targets	1566	0.123349	0.109738	0.019093	0.712877	0.237961	0.324492	0.762039	1	0.475922	0.549141
48	Tongue	Ezh2_targets	1566	-0.139005	-0.194744	0.0107469	5.18655	1.07115e-07	8.03361e-07	1	1	2.1423e-07	3.57049e-07
49	Skin	Ezh2_targets	1566	-0.69007	-0.716132	0.0121475	2.14546	0.015958	0.0598426	0.984042	1	0.0319161	0.0341958
50	Adipocyte	Ezh2_targets	1566	-0.223596	-0.243505	0.00854516	2.32988	0.00990633	0.0742975	0.990094	1	0.0198127	0.0371487
51	Liver	Ezh2_targets	1566	0.502503	0.416194	0.031706	2.72219	0.00324259	0.0243194	0.996757	1	0.00648518	0.00972777
52	Appendix	Ezh2_targets	1566	-0.061154	-0.142882	0.0131293	6.22481	2.41068e-10	1.80801e-09	1	1	4.82136e-10	8.0356e-10
53	Salivary_gland	Ezh2_targets	1566	-0.707496	-0.689046	0.0103581	-1.78117	0.962558	1	0.0374424	0.0561636	0.0748848	0.093606
54	Pancreas	Ezh2_targets	1566	-0.710016	-0.677997	0.0102403	-3.12683	0.999117	1	0.000883498	0.00220874	0.001767	0.00441749
55	Pancreatic_Islet	Ezh2_targets	1566	0.0378465	0.0212094	0.0115672	1.4383	0.075175	0.563813	0.924825	0.990884	0.15035	0.375875
56	Small_intestine	Ezh2_targets	1566	-0.290796	-0.279225	0.00800891	-1.44487	0.925753	1	0.0742474	0.222742	0.148495	0.202493
57	Colon	Ezh2_targets	1566	-0.183844	-0.172681	0.0101119	-1.10397	0.865197	0.998304	0.134803	0.674015	0.269606	0.404409
58	Adrenal_Gland	Ezh2_targets	1566	-0.592876	-0.575111	0.00966171	-1.83866	0.967018	1	0.0329825	0.0549708	0.065965	0.0899522
59	Adrenal_Cortex	Ezh2_targets	1566	0.0573411	-0.0480824	0.015649	6.73677	8.09752e-12	6.07314e-11	1	1	1.6195e-11	3.03657e-11
60	Kidney	Ezh2_targets	1566	-0.635544	-0.630876	0.0114772	-0.406783	0.657916	1	0.342084	0.427604	0.684167	0.684167
61	Placenta	Ezh2_targets	1566	-0.132973	-0.168055	0.0121487	2.88773	0.00194015	0.0145511	0.99806	1	0.00388029	0.00970073
62	Trachea	Ezh2_targets	1566	-0.658107	-0.65551	0.0114708	-0.22641	0.589559	1	0.410441	0.559693	0.820882	0.879517
63	Lung	Ezh2_targets	1566	0.18255	0.0826898	0.0183123	5.4532	2.47356e-08	1.85517e-07	1	1	4.94711e-08	1.48413e-07
64	Bronchial_Epithelial_Cells	Ezh2_targets	1566	-0.299139	-0.249348	0.0110753	-4.49563	0.999997	1	3.46824e-06	1.73412e-05	6.93647e-06	8.67059e-06
65	Uterus	Ezh2_targets	1566	-0.696344	-0.608944	0.0148207	-5.8972	1	1	1.84862e-09	2.77292e-08	3.69723e-09	7.92264e-09
66	Uterus_Corpus	Ezh2_targets	1566	-0.422872	-0.444393	0.00925785	2.32466	0.0100451	0.0502256	0.989955	1	0.0200902	0.0215253
67	Ovary	Ezh2_targets	1566	-0.984419	-0.988971	0.0151833	0.299812	0.38216	1	0.61784	0.7723	0.76432	0.818915
68	Prostate	Ezh2_targets	1566	0.275054	0.25661	0.0201111	0.91707	0.179553	0.538659	0.820447	1	0.359106	0.59851
69	Testis	Ezh2_targets	1566	-0.616774	-0.556934	0.0132782	-4.50668	0.999997	1	3.29251e-06	2.46939e-05	6.58503e-06	1.23469e-05
70	Testis_Germ_Cell	Ezh2_targets	1566	-0.677778	-0.546257	0.0172301	-7.63325	1	1	1.14452e-14	1.71677e-13	2.28903e-14	5.72258e-14
71	Testis_Intersitial	Ezh2_targets	1566	-0.668051	-0.612467	0.0104675	-5.31016	1	1	5.47631e-08	2.73815e-07	1.09526e-07	5.47631e-07
72	Testis_Leydig_Cell_	Ezh2_targets	1566	-0.187443	-0.190172	0.00968262	0.281822	0.38904	1	0.61096	0.7637	0.77808	0.833657
73	Testis_Seminiferous_Tubule	Ezh2_targets	1566	-0.61163	-0.56027	0.0120691	-4.25552	0.99999	1	1.04283e-05	7.82125e-05	2.08567e-05	0.000156425
