# Supplementary material for: Co-Regulation of Histone-Modifying Enzymes in Cancer
Source: PLoS One. 2011 Aug 23;6(8):e24023. doi: 10.1371/journal.pone.0024023 (PMC3160334; doi:10.1371/journal.pone.0024023)
Supplement: Table S4 — Correlation coefficient of expression values of KDM5A , EZH2 , KDM5A and EZH2 target genes, and genomic regions displaying H3K4me3 and H3K27me3 in normal human tissues (GeneAtlas). (XLS) [file pone.0024023.s006.xls]

## Sheet: Sheet1
Set-1	Set-2	Number of Tissue	PCC	Standard Error
H3K27me3_targets	Ezh2_targets	73	0.828242	0.0665038
H3K4me3_targets	KDM5A_targets	73	0.741047	0.0796868
KDM5A	KDM5A_targets	73	0.647593	0.0904312
H3K4me3_targets	KDM5A	73	0.584378	0.0963051
EZH2	KDM5A	73	0.180789	0.116723
EZH2	KDM5A_targets	73	0.146443	0.117399
EZH2	H3K4me3_targets	73	0.111634	0.117936
H3K27me3_targets	EZH2	73	-0.115811	0.11788
Ezh2_targets	EZH2	73	-0.188508	0.11655
Ezh2_targets	H3K4me3_targets	73	-0.47867	0.104199
Ezh2_targets	KDM5A	73	-0.522672	0.101177
Ezh2_targets	KDM5A_targets	73	-0.680454	0.0869663
H3K27me3_targets	KDM5A	73	-0.695684	0.0852523
H3K27me3_targets	H3K4me3_targets	73	-0.743709	0.0793367
H3K27me3_targets	KDM5A_targets	73	-0.821239	0.067716
