# Supplementary material for: Co-Regulation of Histone-Modifying Enzymes in Cancer
Source: PLoS One. 2011 Aug 23;6(8):e24023. doi: 10.1371/journal.pone.0024023 (PMC3160334; doi:10.1371/journal.pone.0024023)
Supplement: Table S5 — Correlation coefficient of expression values of KDM5A and H3K4 HMTs in normal human tissues (GeneAtlas). (XLS) [file pone.0024023.s007.xls]

## Sheet: Sheet1
GeneSet-A	GeneSet-B	Number of Tissues	PCC	Standard Error
ASH1	MLL2	73	0.778523	0.0744844
PRDM9	MLL4	73	0.737175	0.080191
SET1B	KDM5A	73	0.675963	0.0874582
ASH1	MLL4	73	0.651483	0.0900368
MLL1	KDM5A	73	0.582111	0.0964984
MLL2	MLL1	73	0.549601	0.099147
MLL4	MLL2	73	0.530691	0.100588
SET1B	MLL2	73	0.495552	0.103081
PRDM9	ASH1	73	0.471895	0.104633
SET1B	MLL1	73	0.462581	0.105217
SET1A	MLL4	73	0.443518	0.106367
MLL2	KDM5A	73	0.414583	0.107998
ASH1	MLL1	73	0.408141	0.108344
SMYD3	MLL2	73	0.389829	0.109289
SET1A	KDM5A	73	0.389279	0.109317
PRDM9	MLL2	73	0.388849	0.109338
PRDM9	SET1A	73	0.378079	0.109869
SET1A	MLL2	73	0.363288	0.11057
SMYD3	SET1B	73	0.314449	0.112658
SET1A	MLL1	73	0.291574	0.113521
SMYD3	MLL1	73	0.255953	0.114725
MLL4	MLL1	73	0.23695	0.115298
ASH1	SET1B	73	0.228624	0.115535
PRDM9	MLL3	73	0.224859	0.115639
SMYD3	ASH1	73	0.208095	0.11608
SMYD3	KDM5A	73	0.206878	0.116111
PRDM9	MLL1	73	0.196186	0.116372
MLL4	MLL3	73	0.191097	0.116491
EZH2	KDM5A	73	0.180789	0.116723
ASH1	SET1A	73	0.167274	0.117006
EZH2	MLL1	73	0.160883	0.117132
ASH1	KDM5A	73	0.130488	0.117663
SET1A	MLL3	73	0.126841	0.11772
EZH2	ASH1	73	0.0978445	0.118109
EZH2	SET1A	73	0.0976962	0.11811
EZH2	PRDM9	73	0.0923439	0.118171
SET1B	SET1A	73	0.0831612	0.118267
EZH2	MLL2	73	0.0743912	0.118349
SET7	MLL3	73	0.0537194	0.118507
SMYD3	SET1A	73	0.0255958	0.118639
SMYD3	SET7	73	0.0134153	0.118667
SET7	MLL1	73	0.00977232	0.118672
EZH2	SET1B	73	0.000709194	0.118678
PRDM9	SET7	73	-0.000444166	0.118678
EZH2	MLL4	73	-0.00166514	0.118678
EZH2	SMYD3	73	-0.00200436	0.118678
ASH1	SET7	73	-0.0272495	0.118634
EZH2	SET7	73	-0.0416694	0.118575
PRDM9	KDM5A	73	-0.0534877	0.118508
MLL4	KDM5A	73	-0.0726393	0.118365
SET7	MLL4	73	-0.0742099	0.118351
SMYD3	MLL4	73	-0.0817058	0.118281
SET7	MLL2	73	-0.111286	0.117941
SET1B	MLL4	73	-0.158818	0.117172
SMYD3	PRDM9	73	-0.160897	0.117132
SET7	KDM5A	73	-0.193471	0.116436
PRDM9	SET1B	73	-0.214372	0.115919
EZH2	MLL3	73	-0.216869	0.115854
MLL3	MLL1	73	-0.218965	0.115798
ASH1	MLL3	73	-0.226065	0.115606
MLL3	KDM5A	73	-0.248148	0.114966
SET7	SET1B	73	-0.256192	0.114717
MLL3	MLL2	73	-0.315478	0.112618
SET1B	MLL3	73	-0.326236	0.112185
SET7	SET1A	73	-0.326602	0.11217
SMYD3	MLL3	73	-0.343344	0.111464
