# Supplementary material for: Co-Regulation of Histone-Modifying Enzymes in Cancer
Source: PLoS One. 2011 Aug 23;6(8):e24023. doi: 10.1371/journal.pone.0024023 (PMC3160334; doi:10.1371/journal.pone.0024023)
Supplement: Table S6 — Normalized gene expression values (log2) of HDM and HMT in human cancer cell lines (GSK database). (XLS) [file pone.0024023.s008.xls]

## Sheet: NormalizedLog2Expression
		CLUSTER - 1
GeneName	Breast__HCC2157	Hematopoietic_and_lymphatic_system__THP1	Brain__SKNDZ	Cervix_Uteri__SW756	Hematopoietic_and_lymphatic_system__CMLT1	Hematopoietic_and_lymphatic_system__NALM1	Bone__RDES	Lung__NCIH2171	Lung__DMS53	Lung__NCIH748	Lung__COLO668	Lung__CORL88	Lung__CORL279	Lung__DMS79	Lung__NCIH1092	Lung__NCIH446	Lung__NCIH810	Lung__UMC11	Hematopoietic_and_lymphatic_system__RPMI8226	Hematopoietic_and_lymphatic_system__SKO007	Hematopoietic_and_lymphatic_system__U266	Skin__SKMEL1	Hematopoietic_and_lymphatic_system__NC37	Hematopoietic_and_lymphatic_system__RPMI6666	Hematopoietic_and_lymphatic_system__SUDHL16	Hematopoietic_and_lymphatic_system__SUDHL6	Hematopoietic_and_lymphatic_system__Jiyoye	Hematopoietic_and_lymphatic_system__RAJI	Hematopoietic_and_lymphatic_system__P3HR1	Hematopoietic_and_lymphatic_system__Sultan	Hematopoietic_and_lymphatic_system__RL	Hematopoietic_and_lymphatic_system__EB2	Hematopoietic_and_lymphatic_system__EB1	Hematopoietic_and_lymphatic_system__NAMALWA	Hematopoietic_and_lymphatic_system__CA46	Hematopoietic_and_lymphatic_system__SUDHL5	Colon__HCT15	Hematopoietic_and_lymphatic_system__BC1	Colon__LS1034	Hematopoietic_and_lymphatic_system__SR	Hematopoietic_and_lymphatic_system__DG75	Prostate__22Rv1	Hematopoietic_and_lymphatic_system__DB	Hematopoietic_and_lymphatic_system__Daudi	Hematopoietic_and_lymphatic_system__EB3	Hematopoietic_and_lymphatic_system__HT	Hematopoietic_and_lymphatic_system__MHHPREB1	Hematopoietic_and_lymphatic_system__DOHH2	Hematopoietic_and_lymphatic_system__REC1
JARID2	0.347999	-0.374512	1.69142	-0.679322	2.75261	1.60111	1.03664	2.70745	-0.464826	2.14299	-0.351934	0.618942	1.0818	-0.735768	-0.871239	0.528628	-0.295488	-0.419669	0.268975	-0.566429	-0.668033	1.04793	-1.05187	-1.42441	-1.9663	-0.498694	-1.20992	-1.49215	-1.90985	-1.35668	-1.86469	-0.464826	-0.329355	-0.498694	-0.397091	-1.14218	-0.464826	-0.634165	-0.792214	0.539916	-2.63236	-0.995421	-2.55334	-0.306777	-0.577719	-0.905107	-0.10357	-0.419669	-0.84866
KDM3C	0.457097	2.99581	0.16476	0.872524	-0.496845	1.62645	-0.142963	-0.0968044	-1.00459	-0.281438	-1.31231	-0.496845	0.549414	-0.0660321	-0.00448758	0.48787	-0.973816	-0.327597	0.780206	0.287849	0.180146	-1.15845	0.672503	1.53413	0.549414	0.626345	-1.08152	1.53413	0.210918	-0.0198741	-0.342983	0.0724435	0.180146	0.48787	0.272463	-0.389141	0.272463	0.48787	-0.727637	-0.496845	-0.819954	-0.389141	2.30344	1.62645	1.07254	2.02648	0.980226	0.795592	1.011
KDM3D	0.769255	-0.953483	-0.344338	-0.182534	0.702629	1.36888	0.96913	1.3784	-1.18191	-0.725054	-1.15336	-0.87734	-1.00107	-0.287231	-0.277713	-0.534696	-1.61022	-1.10577	-0.772643	-1.19143	-1.19143	0.131556	-0.820233	-1.21998	-0.801197	-1.19143	-0.325303	-0.296749	-0.572768	-0.468071	-0.963001	-0.801197	-0.848787	-0.963001	-0.753608	-0.867823	0.445646	-0.296749	0.245771	-0.905894	-1.0677	-0.810715	-0.677465	-0.801197	-1.00107	-0.829751	-0.886858	1.05479	-0.629875
PKDM10A	0.0859734	-1.95159	0.927355	0.805709	0.724612	0.0961108	0.481322	0.136659	1.4849	1.55586	1.05914	1.00845	1.34298	1.05914	0.59283	0.714475	0.552281	0.0555623	-0.0762204	-0.0559462	0.106248	-0.694585	0.775298	-1.87049	0.16707	-1.60693	-1.24199	-0.542528	-0.0964946	-0.948013	-0.177592	0.298853	-1.08993	-0.238414	-0.106632	-0.714859	2.18436	2.14381	0.97804	1.71805	-0.278963	-0.0559462	-0.451294	0.329265	0.572555	0.633378	1.11996	1.84983	0.653652
PKDM10C	-0.54172	-0.820555	0.991869	1.81443	0.810627	1.54954	0.113541	0.726976	-0.0537597	1.59136	1.68896	2.56728	-0.876321	1.03369	2.19086	0.4342	1.2707	0.462084	-3.39977	-4.02715	-3.33006	-1.60129	-0.332595	-1.3364	0.0159478	-1.5037	-0.45807	-1.40611	-1.5037	-1.40611	-1.89407	-0.151353	0.18325	0.169308	-0.402303	0.378433	0.545733	0.35055	0.726976	-0.485954	0.127483	-0.94603	-1.42005	0.211132	-1.22486	0.308724	1.68896	1.2707	1.6053
PKDM11	3.30719	1.79334	-1.77151	-1.2669	-1.4134	-1.88546	0.491111	-0.127448	-0.208838	-2.61796	-0.387894	-0.19256	0.751557	-0.0460587	0.65389	0.751557	1.28873	0.800391	1.04456	-0.908787	-1.07157	-0.892509	-1.52735	-0.436728	0.800391	0.214387	1.5329	1.20734	-0.0948927	0.0841642	0.995725	1.20734	1.06084	1.25617	0.670168	0.719001	0.279499	0.067886	0.360888	0.588778	-0.27395	-0.062337	-0.306505	-0.19256	0.458556	0.100442	0.605056	-0.241394	0.719001
PKDM12A	-0.223136	0.88006	-0.0817005	0.469897	2.05397	2.19541	1.3468	0.865916	-3.41957	-2.44367	0.356749	0.370892	0.187027	-0.293853	0.865916	-0.576724	-0.392858	-1.10003	-0.407002	0.0597353	-0.590867	-0.704016	-1.62334	-0.647441	-0.689872	-0.421145	1.5448	2.15298	1.16293	0.342606	0.568902	-0.52015	0.370892	1.04978	1.72867	0.823486	0.455754	0.554758	0.88006	1.31851	-0.0251265	0.0597353	0.993208	1.36094	1.19122	0.611333	-0.350428	0.766911	0.243601
KDM5A	-1.82313	-1.80194	2.20383	2.77608	1.22888	1.9283	0.402294	1.20769	0.783797	0.105571	1.1653	0.593045	0.275127	0.275127	1.86472	0.3811	0.402294	0.508267	-0.657432	-2.48016	-1.67477	2.60652	1.08052	0.275127	0.80499	-0.191152	-0.593848	0.699018	1.39844	1.01694	1.25008	0.14796	0.253933	0.635434	1.03813	1.58919	0.126765	1.05932	0.699018	0.57185	0.444683	0.699018	1.08052	0.889768	0.677823	0.995742	1.67397	1.1441	-0.0851798
KDM5B	0.829915	-0.227621	0.289896	0.852415	0.709911	1.00992	0.207393	0.0723886	0.0948899	0.327397	-0.0026135	0.672409	0.589907	1.20493	0.69491	1.10742	0.897417	0.11739	-2.6202	-2.70271	-1.96018	-0.512631	-2.3877	-2.4852	-2.4252	-2.36519	-0.76764	-1.62267	-0.355126	-1.07515	-1.28516	-1.00015	-1.05265	-2.23769	-1.96018	-2.5677	-0.310124	-1.00015	-0.730139	-1.18015	-2.35019	-0.145119	-2.4927	-2.74771	-2.69521	-1.52517	-2.5377	-1.87018	-0.632635
KDM5C	-0.205576	-0.976627	2.05783	2.85376	0.764455	2.10758	1.28678	0.938564	0.291877	-0.0314674	0.515729	-1.05124	-1.02637	-0.703028	1.01318	-0.255321	-2.09589	-1.05124	-0.902009	-1.59844	-0.703028	-0.354812	-1.62331	-1.72281	1.11267	-1.17561	-1.39946	-0.180703	-0.578666	-0.379684	-0.678156	1.16242	1.03805	0.0680229	0.0680229	0.839074	-0.155831	0.664965	0.366494	-0.404557	0.0182777	0.739583	1.53551	-0.454302	-0.0563406	0.689838	0.14264	1.41114	0.192386
KDM5D	-0.562937	1.23459	-0.344393	-0.519229	-0.442738	-0.322539	0.901308	1.30015	-0.448202	-1.42072	-0.573864	-0.519229	1.14171	0.934089	0.950481	1.13078	-1.56824	1.40942	0.983262	1.31654	1.46952	1.26737	-0.623037	1.2783	1.17449	-0.704991	1.41489	1.11439	-1.20764	-0.262439	1.098	-0.306148	-0.169558	-0.207803	-0.382638	-0.513765	1.54601	1.62797	1.16356	1.18542	1.38211	1.39303	1.3985	1.66075	1.2783	1.37664	1.63343	1.53509	1.53509
KDM6A	-6.4705	-6.55158	0.688171	2.14771	1.9392	1.03568	0.0974077	0.271162	0.224828	1.3021	-0.111098	0.0510733	0.00473891	-0.725029	0.804008	1.25577	-0.586025	-0.79453	-3.66727	-0.238517	-0.261684	-0.817697	0.178493	0.236411	-5.34689	-0.250101	-0.00684496	-0.331186	0.676588	0.0626566	-0.169015	1.13993	0.90826	0.560752	-0.37752	1.0241	-0.0415955	0.421748	0.0974077	-0.145848	-0.435438	0.0510733	0.468083	0.989346	0.143742	0.352247	0.491251	0.0279061	-0.00684496
KDM6B	-0.237306	-2.36258	2.60976	-0.117008	0.0968567	0.324088	0.992414	1.40678	2.24887	1.40678	0.671617	0.0567568	1.96817	1.90134	1.08598	1.28648	1.47361	1.27311	-2.13535	-2.99081	-3.03091	-1.85466	0.604785	-0.157107	-0.18384	0.885482	-0.304139	-0.290772	0.725083	1.38004	0.310721	1.17955	0.684984	0.0300238	1.36668	1.48698	-0.357605	0.270622	0.0834899	0.257255	1.01915	1.71421	0.952315	0.791917	0.872115	1.44688	1.28648	1.51371	1.86124
KDM6C	-1.08535	1.10779	-0.416015	0.780245	0.338768	-2.18192	0.580868	0.951139	-1.07111	-0.971422	-1.35593	-0.999904	-0.843252	-1.04263	-0.601151	0.296044	-0.999904	0.139391	0.509662	-0.615392	-0.202397	0.737521	0.182115	1.64896	0.566627	-0.658116	1.0081	2.8737	1.06507	0.523903	0.951139	0.766003	0.110908	-0.373292	-0.273604	-0.0315033	1.89106	1.20748	1.20748	0.808727	1.179	0.965381	2.06195	1.9765	1.33565	1.76289	1.59199	0.822968	0.538145
KDM2B	-0.29886	1.6339	1.79769	0.241657	1.71579	2.04338	1.73217	0.749414	-0.54455	0.470967	0.421828	0.110623	-0.118688	0.520105	-0.233343	0.716656	-0.397136	-1.80575	-0.577308	-0.413516	-0.593687	1.06062	0.307174	-0.0695507	0.896828	1.1589	1.56838	1.30631	1.51924	1.56838	1.30631	1.48648	1.76493	1.45372	1.4701	1.51924	-1.01955	0.290794	-0.216963	-0.216963	1.33907	0.208897	1.24079	0.84769	1.25717	0.716656	1.65027	1.35545	1.60114
KDM3A	0.239706	-0.806118	1.02901	1.71965	1.2066	2.09456	-1.1613	1.81831	0.772483	2.13403	-0.490398	1.79858	0.871146	0.890879	0.515962	0.180508	0.0621124	-1.25997	1.60125	0.515962	-0.0957477	-0.648258	3.27852	1.06847	-1.3389	-1.59542	0.141042	0.239706	0.989542	-0.746921	-0.549595	0.950076	0.338369	0.20024	-0.727188	-1.29943	0.0621124	-0.845584	-0.924514	0.930345	-0.174678	-2.10847	0.397566	1.44339	1.56179	0.851413	0.594892	-0.194411	-0.786387
KDM3B	0.399626	0.499746	2.42705	1.17555	2.62729	2.37699	-0.75175	-1.85307	0.299504	0.699985	-1.07714	-1.27738	-1.3775	-0.451391	-0.000854271	-0.126002	-0.626602	-1.65283	-1.80301	-1.27738	-1.67786	-0.77678	-0.826841	-0.75175	-0.251152	0.299504	0.0241762	-0.351272	0.800105	-0.351272	0.199385	0.775074	0.549805	0.574835	0.599866	0.149326	0.674955	0.950283	1.67615	0.725013	0.775074	-0.401333	0.850163	1.50094	0.800105	-0.576541	1.62609	0.674955	0.274476
JMJD6	0.303792	0.924223	-0.295958	-0.461406	-0.316639	0.88286	-0.378682	-0.316639	0.407198	-0.399363	-1.74363	-0.833664	0.221068	-0.916388	-0.95775	-1.20592	2.5787	1.39989	0.427877	2.20645	2.24781	2.93028	0.841497	-0.0271038	0.324472	-1.26797	-0.151191	-0.275277	-0.00642427	0.0969812	-0.461406	-0.254596	0.0349387	-0.275277	-0.688898	0.986266	-1.20592	0.0969812	-0.875026	-0.482087	-0.647535	-0.502768	-1.2266	-1.43341	-0.295958	-1.43341	-0.647535	-2.36406	-0.0271038
KDM2A	0.748586	-0.377191	-0.623455	0.256059	-0.342011	0.3616	1.97991	-0.676226	0.713406	-0.412372	0.0801554	-0.0253862	0.220877	0.678225	1.20593	0.115336	0.097746	-0.0957473	-2.20658	0.37919	0.344011	-1.69646	-0.166108	-0.764178	-0.711407	-0.254059	0.854129	-0.86972	-0.588275	-0.201289	-0.183698	0.660634	0.484733	-0.0253862	0.238468	0.713406	0.220877	0.238468	0.854129	-0.359602	-1.13357	-1.16875	0.643045	-0.201289	-0.588275	1.11798	-0.728997	0.783767	-0.0957473
KDM4A	-0.0212223	5.63062	-0.193235	0.199937	1.20744	0.543962	1.99378	1.10915	1.67433	2.90299	0.421095	-1.15159	-0.266954	-0.733846	-0.414394	1.89549	-0.193235	-0.610981	-1.20074	-2.15909	-1.10244	-1.59391	-1.74135	0.0770705	-0.53726	-0.586407	0.98628	0.175363	0.445669	-0.119515	-0.782992	0.642255	-1.24988	-0.512687	-0.905859	-0.438967	1.28116	1.62518	-0.930432	-0.856713	-0.709273	-1.0533	-1.07787	0.445669	-1.10244	-0.586407	1.13372	0.642255	0.150791
KDM4B	0.529941	-0.302748	0.365926	1.17338	1.05984	0.731805	-0.668627	1.81683	-0.504613	-0.542462	0.35331	0.365926	1.66543	1.3374	0.719189	1.45095	-0.340598	-0.706477	-0.378447	0.820121	0.693956	-0.706477	0.656106	1.47618	0.126213	0.365926	0.264994	0.391159	0.416392	0.466858	0.567791	1.0346	0.328077	1.04722	1.99346	0.403776	1.31217	0.0252807	-0.0882675	0.441626	0.580407	0.731805	3.34342	1.55188	1.65281	1.84206	2.2584	1.65281	2.66213
KDM4C	2.03769	0.559975	-1.38438	0.575531	0.513311	0.684414	-3.49985	-2.41101	3.34333e-07	-0.202213	0.933293	0.0466646	-1.16662	0.933293	0.995513	1.07329	-0.466646	-1.30661	-0.233323	3.34333e-07	0.0466646	-0.964403	1.4466	1.49327	0.497756	0.933293	1.4466	1.18217	1.66437	0.855518	0.139994	1.85103	0.63775	-0.0622199	0.855518	0.902183	1.60215	0.979957	0.715524	1.36883	0.715524	-0.202213	1.35327	1.61771	0.979957	0.451092	0.886628	0.497756	-1.04218
KDM4D	0.516706	-0.890796	2.15879	-0.120021	0.83507	1.17019	2.84579	2.94632	-1.07511	-1.05836	-1.8794	-1.00809	-1.22592	0.83507	0.0475385	0.164831	-1.25943	-2.09723	-0.605944	0.58373	1.37126	-0.153533	1.13668	0.66751	-0.840528	-0.45514	0.0140265	0.131319	0.533462	-0.672968	-0.187045	-0.0194854	0.801558	0.198342	-1.1924	-1.72859	-0.388116	0.0140265	-1.4605	-1.42699	0.717778	-0.572432	0.248611	0.298878	-0.136777	2.44364	0.600486	0.801558	1.65611
PKDM10B	0.0898442	-0.855521	0.92233	0.908219	0.85178	0.964659	0.357932	-0.206464	3.49033	2.24866	2.79895	3.88541	0.611911	1.41618	2.65785	0.442592	1.55728	1.37385	-0.545103	-0.248794	-0.418113	-0.488663	-0.573322	-0.728532	2.34743	0.738901	0.160393	-0.587432	0.075734	0.414372	0.245053	0.823559	0.541361	0.76712	0.71068	1.1622	0.0616237	0.400262	0.79534	0.0334039	0.894109	0.202723	-0.0230357	0.075734	0.273273	0.992878	0.894109	0.936439	1.0211
KDM1A	1.3747	0.154798	1.81262	-0.345674	0.498874	0.467594	2.18797	2.54768	-0.267475	0.420675	1.6875	0.905509	2.10977	1.26522	1.54674	2.25053	2.40693	0.467594	-0.220556	-1.59686	-2.22245	-1.54994	-1.03383	0.639632	-0.548992	-1.0651	-0.423874	0.467594	0.358116	-0.251837	0.530153	0.436315	0.279916	0.201717	0.623992	-0.517713	0.483234	-0.627191	-0.392595	0.0296801	0.0140399	-1.03383	0.248638	-0.68975	0.0609589	0.154798	1.09319	0.154798	-0.032879
KDM1B	-0.33062	-1.77136	0.583937	-1.33287	-1.27023	0.107866	-0.5436	0.759331	0.483711	1.00989	0.42107	0.934725	1.51102	0.809444	1.82423	1.76158	-0.167754	0.746803	0.345901	-1.64608	-0.718994	-0.443374	-0.443374	-0.26798	2.13743	2.20007	0.14545	0.195563	0.784387	2.25018	1.58619	-0.869332	0.258204	0.97231	1.42332	0.433598	-0.255451	-1.04473	1.17276	-0.88186	-0.618768	-0.217867	1.42332	0.634049	1.74906	2.31283	1.88687	-0.0299443	-0.0424722
MLL2	-0.226988	-1.37354	1.54658	-0.388222	1.43909	2.63938	1.60032	0.202966	0.131307	0.0417327	1.83321	-0.0836703	0.794154	1.38534	0.794154	-0.710689	0.74041	0.220881	-1.94681	-0.0836703	-1.01524	-0.961495	-0.567369	-2.16179	2.26317	0.149222	-0.406137	-1.03315	0.74041	0.579177	0.3642	0.0238192	-0.0478399	1.54658	0.70458	0.507518	0.346284	0.597092	0.3642	-0.388222	0.650836	0.722495	0.149222	0.615007	0.40003	-0.854007	1.77947	1.22411	0.167137
MLL1	-0.0820656	-0.25374	-0.442583	0.192614	-3.13788	-0.66576	2.18404	0.587466	-0.579923	-0.768765	-1.66147	-0.459751	0.089609	-0.25374	0.398623	0.381456	-0.305243	1.03382	0.965151	-0.270908	-1.35246	-1.35246	0.862145	0.879313	0.415791	0.415791	-1.95332	1.96086	0.381456	1.65185	0.226949	0.484461	0.690471	-0.0133958	0.312786	2.18404	-0.219405	1.15399	-0.52842	-0.0992335	-0.150735	0.123944	1.3085	-0.0305637	1.80636	0.75914	-0.0477307	0.518796	0.553131
SET1A	-1.63234	-0.258102	1.59711	-0.212295	-1.12845	-1.54072	0.887092	0.451918	-0.326814	-1.10555	-0.624564	0.497726	0.429014	0.131264	-0.120679	-0.0977758	3.54394	-0.41843	0.658053	0.0396484	0.795476	-1.35749	-0.578756	-1.38039	0.199975	1.43678	0.154167	0.909995	0.29159	1.29936	-0.212295	0.864187	1.00161	1.62002	2.49036	1.87196	0.40611	0.566438	0.222879	0.451918	1.07032	-0.968123	0.177072	1.00161	2.1239	-0.0290637	0.978707	2.03229	1.02452
MLL4	0.514234	0.186791	-0.882855	-0.140652	-3.00032	0.0558144	-0.904684	1.93315	1.16912	1.54022	1.38741	2.02047	-0.511753	0.470575	-2.67287	0.994483	-0.2498	-0.118822	-2.47641	-0.424435	-0.577241	-0.577241	-0.293459	-0.664559	-0.708219	-0.140652	0.0121555	1.47473	1.0818	0.448745	0.492404	-0.162482	-0.118822	0.274109	0.470575	0.66704	-0.206141	0.907165	-0.271628	0.66704	0.0994734	-0.184311	1.10363	1.12546	1.58388	-0.730048	0.405086	1.56205	-0.00967456
SET1B	0.425668	-0.153165	0.963157	0.83912	2.22419	1.4593	0.963157	-0.256528	-0.876708	0.653066	2.94773	0.218941	0.75643	0.591049	1.9141	-0.256528	0.301631	-0.173838	-1.08343	0.673739	-1.16612	-1.22814	-1.47621	-0.483927	-1.10411	0.156924	-0.0291303	-1.29016	-0.0911476	-2.77859	-0.959398	-1.39352	-0.256528	1.39728	-0.0291303	-1.12478	-0.835361	0.963157	-0.194511	-0.980071	1.39728	2.24486	-1.91034	-2.17908	-3.25406	-0.690654	2.43091	1.25257	0.942484
ASH1	1.57916	1.43522	1.03537	0.139705	-1.20379	0.36362	0.331633	0.219674	-0.0842106	0.731482	1.4672	0.315638	0.251663	0.795458	0.987385	0.52356	1.4832	-0.132192	0.843439	-1.79556	0.60353	-1.84355	-0.723968	-0.00424044	-0.851921	0.0277467	-0.931891	0.187687	-1.89153	0.203681	-1.4277	-0.628006	-1.12382	0.379614	0.331633	-0.995867	-0.356108	0.315638	-0.356108	0.235668	-0.883909	0.187687	0.315638	-1.47569	-0.148186	0.0277467	-0.771951	-1.37972	-1.04385
PRDM9	0.405676	0.0884196	0.198239	-0.228837	0.417878	0.137228	0.320261	0.735135	-0.838946	-1.85173	0.759539	-1.65649	-2.41303	-1.1562	-0.668115	-0.546093	-0.521689	0.844954	-1.1684	0.332463	0.869358	-0.546093	-0.668115	0.588709	-0.521689	-0.97317	0.198239	0.308059	2.18719	-0.00919772	1.83333	-0.180028	-0.729126	-0.533891	-0.75353	0.36907	-0.180028	1.56488	0.0762174	0.674124	-0.0702088	0.0762174	0.979178	0.36907	-0.13122	-0.216635	-1.05858	0.905965	-0.668115
SMYD3	0.869955	3.03067	-0.312325	-0.577319	0.309391	-0.291941	0.0443976	0.0138207	1.59359	1.54263	0.839379	2.80645	0.0749735	1.7159	0.910723	0.625345	1.5834	-0.811737	2.21531	-0.251172	-1.99402	-0.862697	0.187086	-0.149252	-0.281749	-0.0779071	-0.516166	-0.393862	0.136126	-0.495783	-1.14807	0.380736	-0.159445	-0.0779071	0.0953572	-2.60554	-0.332709	-0.801545	-0.658856	1.60378	-0.0371389	-0.169636	0.808803	-0.0677158	0.024013	0.197278	0.380736	-0.393862	-0.0167553
SET7	1.05596	-1.19644	-0.0126193	-0.00214282	-0.358336	0.815006	-1.59454	-0.253573	0.165477	-1.04977	0.0502387	-1.15453	-0.934531	-0.243098	-0.0754764	0.846435	-1.10215	0.343574	0.563576	0.385479	0.626434	-0.368813	0.626434	-3.67931	0.291193	-0.96596	-0.704053	1.02453	0.867388	0.238811	0.553099	0.0188092	-0.0230958	-0.0335714	0.0397622	0.867388	0.741673	0.301669	0.888341	0.657863	0.595004	0.469289	0.773101	0.80453	0.458813	0.63691	0.856911	0.134049	-2.44311
MLL3	1.19529	0.104207	1.21087	0.867963	-0.0516617	1.75641	-0.581614	0.197729	0.649748	0.462706	1.08618	0.992658	0.93031	2.39548	0.182142	1.22646	-0.176356	0.0262729	0.602986	-1.98443	-0.768656	-0.0672474	0.0886203	-0.160769	0.774443	0.867963	0.961485	0.478292	0.758856	0.977072	1.02383	0.166555	0.0730345	1.19529	0.992658	0.0574473	0.0418601	1.24205	0.213315	-0.25429	-1.09598	-0.0360745	2.37989	1.3044	1.28881	-0.940112	0.556226	1.64731	-0.0516617
EZH2	-0.374703	0.244546	1.31176	0.837442	2.3658	1.25906	1.25906	1.43034	-0.466931	1.27223	1.7202	0.837442	0.587107	1.06143	0.481704	0.270896	-0.55916	0.600283	0.797916	0.284072	0.284072	-0.00578952	0.995548	0.0864398	0.982372	1.14048	-0.322001	0.0996143	0.969197	0.652985	1.08778	1.48304	0.942846	1.69385	0.969197	0.92967	-0.190246	0.534405	0.244546	0.890144	1.04825	-0.00578952	0.205018	0.890144	1.53574	-1.12571	0.455353	0.982372	0.876968
#### Rest of the data (i.e. Cluster 3) presented in follwing sheet
[truncated: 165 more columns]

## Sheet: Cluster 3
	CLUSTER-3
GeneName	Breast__EFM19	Breast__HCC2218	Breast__UACC812	Breast__UACC893	Breast__DU4475	Breast__HCC1599	Breast__MT3	Cervix_Uteri__SiHa	Colon__SW620	Lung__NCIH1155	Colon__SW1417	Colon__LS174T	Colon__NCIH508	Colon__SW403	Colon__SW48	Colon__T84	Colon__SW948	Lung__NCIH23	Central_Nervous_System__DBTRG05MG	Liver__SNU387	Breast__MDAMB175VII	Central_Nervous_System__CCFSTTG1	Central_Nervous_System__DKMG	Pancreas__HPAC	Colon__NCIH716	Pancreas__SW1990	Brain__NCIH295R	Lung__DMS153	Lung__NCIH720	Liver__SNU398	Lung__Calu6	Lung__NCIH1993	Lung__SW1573	Thyroid_gland__CAL62	Cervix_Uteri__C4I	Cervix_Uteri__C4II	Pancreas__YAPC	Colon__NCIH747	Prostate__BM1604	Cervix_Uteri__DoTc2	Cervix_Uteri__HT3	Liver__Hep3b	Colon__SW837	Pancreas__Capan2	Pancreas__HuPT4	Breast__BT20	Breast__KPL1	Breast__MCF7	Breast__HCC38
JARID2	1.17211	0.494759	1.03664	0.78828	-0.735768	-0.284198	-1.55988	-0.600297	-0.826082	-0.476115	-0.0358344	0.0996364	-0.487405	-0.792214	-0.916396	-0.826082	-0.961553	-1.23249	-1.14218	0.246397	0.697966	0.00932251	0.0544794	0.472181	-0.7019	-0.306777	0.743123	0.20124	0.957619	0.0206109	-0.487405	0.0431899	-0.521272	0.336711	-0.498694	-0.679322	-1.46957	0.291554	-0.71319	0.415735	0.94633	0.73347	0.968068	0.405035	0.326835	-0.830508	-0.142357	0.0140399	-0.423874
KDM3C	-1.01997	-0.558389	-0.727637	-0.296825	0.657117	1.54951	0.918682	0.534028	1.44181	0.426324	-0.481458	0.118602	0.518642	0.0416705	0.103216	0.5648	-0.342983	1.41104	-0.0968044	0.118602	-0.573775	-1.49695	-1.06613	1.5649	-0.650706	0.826365	-0.0660321	0.810978	-0.712251	0.641731	0.934068	0.734048	0.980226	1.98033	0.903296	1.58029	1.16486	1.84185	0.149374	0.718661	0.534028	0.28326	0.22062	-1.27023	-0.318092	0.00764045	-0.531072	0.659106	0.22062
KDM3D	0.302878	0.807326	0.816844	1.15949	0.626486	0.940577	0.664558	1.6449	0.407575	1.1119	0.769255	1.93044	1.46406	0.674076	1.88285	0.826362	2.60621	0.826362	-0.153981	0.340949	1.59731	2.52055	0.188663	1.13093	2.30164	2.04465	-0.211088	-0.572768	-1.27709	-0.92493	-0.725054	-0.886858	-1.08673	-1.18191	0.493236	-0.468071	-0.306267	-0.287231	-0.6965	0.693112	0.274324	-0.024546	-0.126148	-0.126148	-0.882528	0.223818	0.268975	1.07051	-0.193884
PKDM10A	1.90052	1.6775	0.73475	0.805709	3.98877	0.785435	2.43779	-0.0964946	1.21119	-0.248552	3.12711	1.60654	1.36325	1.55586	1.90052	1.82956	1.7586	1.07941	-1.28254	-0.998698	1.05914	1.14023	0.0859734	1.99175	0.532007	-0.572939	0.00487652	0.815847	-0.390471	0.998315	-0.410745	-0.349923	0.0352881	-0.806093	-0.491842	-1.37377	-1.03925	-0.380334	-0.856779	-0.765545	-0.998698	0.138344	-0.0891483	-2.26065	-0.33732	-1.53682	-0.420044	-0.233915	-0.73026
PKDM10C	0.0438319	-0.290769	-0.485954	-0.639312	0.420259	1.28465	0.517851	-0.485954	-0.54172	1.07552	0.782743	0.713034	-0.0119349	0.00200711	0.18325	0.448142	1.75866	0.866394	0.573617	0.4342	0.113541	-0.025877	0.517851	1.06158	0.127483	0.35055	2.19086	1.38224	1.78655	0.657267	0.420259	0.252957	1.45195	0.643326	-0.0119349	0.852452	0.726976	0.336608	0.308724	1.24282	0.280841	1.50497	0.3616	0.414372	0.889308	0.00979431	0.32642	1.06521	1.90954
PKDM11	0.65389	3.20952	-0.176282	1.45151	-0.062337	1.41895	-0.0948927	-1.1204	-0.794841	-0.599507	0.73528	-0.355339	-0.615785	-1.28318	-0.697174	-0.778564	-0.062337	-0.0297812	-1.57618	-1.29946	-1.00645	-1.49479	-0.518117	-1.96685	-1.95057	-2.45519	-0.387894	-0.241394	0.702724	-1.44596	-0.746008	0.165553	-0.648341	-0.794841	-1.46224	-0.95762	-0.0786145	0.246943	-0.160004	1.30501	0.360888	-0.54455	-0.184205	-1.75662	0.389071	-0.462653	-0.216963	0.372691	-0.216963
PKDM12A	0.752768	0.385036	0.625476	-0.449432	0.286031	0.0597353	0.0738784	-0.732303	-0.265566	0.243601	-0.986886	-0.56258	-0.237279	-0.633298	-1.55263	-0.392858	-0.633298	0.0455914	-0.605011	-0.774733	1.07807	1.57309	0.597189	0.68205	0.92249	1.19122	0.809342	0.0314483	-0.746446	-0.32214	-0.887881	-1.82135	-1.3829	0.0597353	0.0597353	0.39918	0.257744	-0.859594	1.13464	0.328462	0.625476	-0.0562817	-0.253608	0.180508	-0.628527	-1.06264	-1.08237	0.0423795	0.397566
KDM5A	-1.06013	-1.14491	-0.996544	-1.31446	-0.50907	-0.636237	-1.14491	1.1653	0.126765	-0.996544	-0.97535	-0.593848	-0.148763	-1.25088	0.253933	1.22888	0.529461	0.338711	-0.50907	-0.339514	-0.530265	-0.169958	-0.911766	0.3811	0.57185	0.762601	1.46202	0.126765	0.105571	1.39844	1.29246	0.550656	0.338711	0.190349	0.487072	0.508267	-1.50521	-0.615043	-0.381903	0.953352	0.550656	-0.0759434	1.87639	1.50094	-0.676661	0.775074	-0.176063	0.624894	-0.376302
KDM5B	1.18243	1.66244	2.08996	1.20493	-0.0551158	1.74495	0.00488622	0.529905	-1.05265	-0.415128	-0.19012	-0.505131	-0.0401149	0.282396	-0.167619	-0.452629	0.424901	0.96492	0.00488622	-0.385127	2.07496	0.169892	0.874917	1.12992	-0.287623	0.0423876	0.3949	0.747412	0.10989	1.10742	0.154892	0.124891	-0.0851168	0.477402	0.522404	0.267395	0.319897	0.97992	0.0648889	0.612407	1.02492	0.0262847	0.610959	1.54951	-0.296825	-0.496845	-0.342983	-0.696864	0.257077
KDM5C	0.316749	0.640093	1.48576	1.0878	0.839074	-1.67306	-0.205576	1.53551	1.23704	1.85885	0.764455	0.14264	0.465984	1.73449	0.839074	0.540603	2.48067	1.75936	1.635	2.67965	1.61012	1.31165	1.3614	1.26191	1.03805	-0.52892	-0.628411	-0.703028	-0.976627	-0.553792	-1.17561	-0.703028	0.764455	-0.130958	0.217258	0.71471	-0.0563406	-0.877137	-0.230448	-1.12586	0.167513	-1.38179	0.379021	-0.163499	-0.24916	1.52117	0.873952	0.198181	0.29336
KDM5D	-1.50268	-0.338929	-0.459129	-0.180485	-1.44258	-0.655819	-0.55201	-0.628501	-1.00549	-1.50814	-0.847045	-0.874362	-0.448202	-0.6886	-0.251512	-0.82519	-0.972707	-0.989098	-1.3497	-0.672209	0.0216682	-0.55201	-0.923535	-0.185949	-0.322539	-0.0493587	-0.21873	-0.617573	-0.819726	0.010741	-0.202339	-0.6886	-0.633964	-1.10383	-0.743236	-1.36062	1.22912	0.60081	1.07614	-0.7487	-1.07105	0.568535	-0.0212223	-0.217808	-1.02872	-0.414394	-0.0212223	0.666829	1.47775
KDM6A	0.32908	0.305912	0.583919	-0.122681	-0.0300122	-1.30421	-1.24629	1.49902	0.236411	0.502834	0.224828	-1.07254	-0.458606	0.896677	0.433332	1.20943	1.71911	0.479667	-1.98764	0.421748	1.8002	-0.0415955	0.61867	0.0163222	0.398581	0.352247	-0.34277	-0.273268	-0.0300122	-0.331186	-0.0184283	0.537585	-0.37752	0.792424	2.72689	1.07043	0.943011	-0.365937	-0.725029	0.247995	1.2326	0.416392	-1.02189	-1.19852	-0.857875	-0.555079	0.164062	-0.44153	0.429009
KDM6B	-0.357605	0.177056	-0.22394	0.110224	-0.651669	0.377554	0.377554	-0.918999	-0.812067	0.0433906	0.0300238	0.578052	0.0834899	-0.0100754	0.618151	0.591418	0.658251	0.96568	-0.170474	-1.26653	-0.477904	-0.985832	-0.290772	-0.22394	-0.370972	-2.08189	-0.558103	0.618151	-0.53137	-0.170474	0.457753	0.564685	-0.117008	-1.49376	-1.92149	-2.13535	-0.999199	-0.798701	-0.999199	-0.718502	-0.18384	0.217768	-0.0311101	-0.0155549	-0.0777744	-0.0155549	-0.155549	-0.248878	-0.0933296
KDM6C	-0.202397	0.466938	0.965381	0.310286	-1.08535	0.0824261	-0.259362	0.822968	1.03659	0.253321	-0.102709	0.36725	0.0681853	-0.088468	-0.529945	0.167873	0.495421	0.338768	-1.08535	-0.216639	-2.1392	-0.0599857	-4.41779	-2.23889	-2.73733	-0.401774	-0.928699	-2.92246	-2.46675	-1.21352	-1.37018	-1.34169	-0.800528	-1.05687	1.9765	0.595109	0.694798	0.865692	0.709039	0.224838	0.324527	-1.4605	-0.438384	-1.20916	-1.82913	-0.572432	-0.807016	-1.47726	-0.589188
KDM2B	0.700276	-0.97041	-0.495411	-1.773	-0.233343	0.700276	-0.151446	0.110623	-0.54455	-0.773859	-0.741101	-0.0367913	-0.577308	-0.233343	0.503725	0.88045	-0.216963	-1.34713	-0.397136	-0.741101	-0.954032	0.454588	0.241657	-0.757479	0.0451054	0.14338	-0.626445	-1.08507	-0.954032	0.749414	-0.118688	-0.610067	-0.610067	-0.118688	0.258036	0.896828	-0.593687	-1.11782	-0.921273	0.536484	-0.380756	1.1653	-0.360708	0.0419872	-0.615043	-0.699821	-1.10252	-1.42043	-0.50907
KDM3A	-0.174678	-1.51649	-0.865317	-1.49676	-3.17402	0.713286	1.38419	-0.944247	-0.983711	-1.02318	1.02901	0.239706	0.00291537	1.06847	0.515962	-0.589061	1.40393	0.871146	-0.352271	0.693553	0.377833	-0.648258	-1.02318	0.12131	0.00291537	0.12131	-0.963978	0.752752	0.634356	0.851413	-0.490398	-0.214144	0.0423795	1.52232	-1.04291	-1.24023	0.219973	0.12131	-0.450934	-0.253608	-0.0168176	0.844916	0.4099	1.08492	0.604907	0.844916	1.41493	1.39993	0.70241
KDM3B	-0.826841	0.825133	-0.301213	-0.851869	0.474715	-0.351272	1.17555	-0.401333	-0.201093	0.349565	0.925252	1.07543	0.699985	0.674955	-0.126002	0.499746	0.0492067	0.875194	-0.977019	-1.00205	1.25064	0.399626	-0.126002	2.02657	0.775074	0.474715	1.07543	-0.90193	-0.726722	1.45088	0.825133	-0.151032	1.27567	-0.0258824	-0.77678	1.551	1.45088	0.499746	0.399626	-0.151032	1.12549	-1.32484	-2.14564	-0.852263	-2.19538	-0.752773	-0.0563406	-0.902009	-1.37459
JMJD6	-1.84703	0.593325	-0.233915	-0.33732	1.02763	-0.171872	-1.64022	0.200387	0.0349387	-0.482087	0.0142572	-0.668216	-0.254596	-0.295958	-1.04047	-0.792302	0.0762997	-0.812984	0.365835	0.903542	0.696731	0.800136	-0.233915	-1.04047	-1.06116	-0.192553	-0.75094	-0.254596	0.676049	1.7101	-0.358001	1.33784	0.531283	-0.792302	-1.24729	-1.8884	-0.523449	-0.482087	-0.668216	-1.33001	-1.64022	-0.655819	-1.60649	-1.39887	-1.16393	-0.317075	-1.41526	-1.46443	-0.55201
KDM2A	1.31147	0.625455	0.854129	1.06521	-1.15116	-0.218879	-0.641046	1.11798	0.273649	-1.22152	0.572683	-0.465143	-0.113337	-0.482733	-0.289241	0.572683	0.572683	0.959669	-0.570685	3.95002	0.273649	-1.09839	-0.535504	0.484733	-2.25935	0.906899	-1.36225	0.555094	-0.676226	0.097746	-0.27165	0.678225	-0.86972	0.0449748	0.027385	0.871718	0.801357	1.59292	1.15316	0.607864	1.31147	0.90826	0.0163222	0.132158	-1.06095	-0.34277	-0.539691	-0.226934	-0.655527
KDM4A	1.30573	0.126217	-0.0703688	-0.365247	-1.24988	1.03543	0.150791	0.617681	-0.242382	1.35488	-0.46354	-0.217808	-0.266954	-0.6847	0.642255	-0.0212223	0.470242	1.50232	-1.27446	-0.340675	-0.414394	-0.217808	0.150791	1.15829	0.0524979	0.470242	-0.365247	0.543962	-0.660127	0.593109	-0.291528	-0.291528	-0.0212223	-0.266954	-0.6847	-0.0212223	-1.74135	-1.15159	-1.07787	-0.635553	0.273656	0.110224	-1.40019	-0.370972	-1.21306	0.765183	0.297355	0.12359	-0.624936
KDM4B	2.83876	0.946286	0.757038	-0.605545	0.89582	0.921053	0.189295	-0.100884	-0.302748	-0.163967	-1.03451	-0.0251853	-0.668627	-0.630778	0.0631305	-0.920958	0.757038	-1.34992	1.52665	0.0378975	-0.214433	0.567791	0.593024	-0.163967	-0.73171	-0.517229	1.70328	0.340693	0.958903	0.176679	-0.98404	-0.466763	1.16077	0.832738	-1.3373	-1.4887	-0.517229	0.492091	-0.656011	-0.706477	-0.580312	0.666315	-0.58691	-0.529945	-1.68348	-1.01415	-1.34169	-0.515704	-0.658116
KDM4C	0.373317	0.793299	-0.0777744	-0.933293	1.18217	0.419982	1.66437	-0.404427	2.08435	-0.388872	0.0311101	0.746634	0.108884	1.55549	0.186659	-0.855518	0.855518	0.855518	0.202213	-0.373317	0.171103	1.01107	-0.66886	1.04218	-0.171104	0.0622198	-1.72659	-0.69997	-0.451092	-0.404427	-0.311098	-2.551	0.855518	0.513311	0.373317	0.311098	-0.388872	1.50882	0.217768	0.871074	0.373317	-0.461431	0.876669	-0.674311	-0.309374	-0.329649	-0.370197	-0.390471	0.156933
KDM4D	-0.95782	-0.907552	-0.672968	-0.00272903	-1.6113	-1.22592	-1.41023	-0.589188	0.231854	-1.82913	-1.89615	-0.941064	-1.29294	-1.69508	-0.404872	-0.589188	-0.505409	-1.39348	-0.270825	0.0307829	1.97448	2.66147	0.399414	0.365902	-0.488653	1.6226	0.734534	-0.840528	-0.840528	0.198342	-0.0529973	0.365902	-0.572432	-0.924308	0.181587	-1.51077	-0.639456	0.298878	1.00263	0.298878	-0.807016	-1.63157	-0.827301	-0.375784	-2.29473	-0.333454	-0.319344	-0.545103	-0.869631
PKDM10B	0.132174	-0.0794754	-0.0512556	-0.0230357	-0.601542	-2.35117	-0.347564	0.513142	0.76712	0.879999	0.216833	0.386152	0.245053	0.738901	-0.150025	1.13398	-0.460443	0.0898442	-0.277014	-1.01073	0.83767	-0.0371453	-0.305234	-0.728532	1.10576	-0.742641	-0.601542	0.76712	0.72479	1.09165	-0.404004	-0.164135	-0.0512556	0.315603	-0.742641	-0.629762	-0.643872	-1.58924	-1.65979	-0.869631	-1.40581	-0.639312	-0.151353	0.071716	0.629384	0.977927	0.266899	0.977927	1.82837
KDM1A	0.107879	-2.22245	-0.70539	0.0140399	0.154798	0.655271	0.811669	1.35906	1.35906	1.2183	-1.89401	0.436315	-0.642831	-0.814868	-0.126718	-1.0651	-1.23714	-0.955627	0.436315	-0.470793	-2.08169	-0.893067	-1.80017	-0.517713	-0.00160022	-0.846148	-0.486433	0.201717	-0.361315	-0.470793	-0.032879	-0.204916	-0.72103	0.451953	0.983706	-0.611551	-0.642831	-1.19022	-0.0172389	-0.111078	-0.799228	1.45151	0.409722	-0.550673	0.00277449	0.605056	0.621334	0.132997	-0.062337
KDM1B	-0.618768	0.533824	0.746803	0.796915	-0.155226	-0.080057	1.2354	-1.48321	-0.393261	-0.0424722	0.659106	1.08506	1.29804	1.53608	-0.506015	1.24793	0.533824	0.583937	-1.77136	-1.00714	-1.60849	-1.63355	-0.982086	-2.39777	-0.994614	-0.606241	-2.12215	-0.393261	2.23766	0.14545	-1.00714	-0.643825	-1.0322	-2.03445	-0.606241	-0.869332	-2.25996	0.0828095	1.1477	0.195563	0.608993	0.342606	0.342606	-0.0534135	-1.1849	0.385036	0.0738784	-0.152418	-0.223136
MLL2	-0.424051	0.167137	-0.370307	0.131307	-0.818176	-1.96472	-1.4452	-0.549455	-0.406137	0.955388	-0.63903	-0.298648	0.543348	1.22411	-0.155329	0.561262	1.09871	1.457	0.274625	-1.01524	0.489603	-0.424051	0.794154	0.29254	0.29254	-1.06898	1.60032	0.955388	0.29254	1.9407	0.507518	-0.334478	0.202966	0.00590402	-0.818176	-0.226988	-0.0657551	-0.173245	0.382115	-1.14064	-0.388222	0.6	1.75	0.4	1.15	0.35	2.44	-0.25	0.9
MLL1	-0.0133958	0.553131	-0.356745	-1.00911	0.673304	0.192614	0.82781	-0.219405	0.518796	-0.202238	0.656136	-0.0305637	-0.579923	-1.98766	-1.21512	0.501629	0.347121	0.75914	-0.356745	0.638969	-2.02199	-1.28379	-2.03916	0.192614	-3.08637	-0.202238	0.106777	-0.373913	-0.0820656	-0.59709	0.00377127	-1.14645	-0.614257	0.553131	-0.305243	-0.32241	0.226949	1.77202	-0.648592	0.089609	-0.18507	-0.55	-0.14	0.38	-1.28	-1.82	0.2	0.51	-0.5
SET1A	0.108359	0.0396484	-0.0748714	-0.212295	-1.33459	0.680957	-0.968123	-0.143584	-0.670373	0.841284	-1.60943	1.04742	0.40611	-1.26587	-0.0061593	1.18484	-0.784892	-0.441333	-0.945219	-1.63234	-1.54072	-3.48755	-1.31168	0.131264	-0.647469	-1.08264	-0.258102	-0.166487	-0.441333	0.909995	-0.0290637	-0.716181	-0.464238	0.612246	-0.0977758	0.52063	-1.4262	-0.326814	0.474821	-1.08264	1.91777	-1.11	0.17	0.38	-0.78	0.76	0.67	1.34	0.46
MLL4	0.186791	0.645211	-0.293459	0.470575	0.579722	-0.708219	-0.468094	0.23045	-1.16664	-0.773707	0.579722	1.10363	-0.795537	-1.62506	-1.07932	0.383256	1.40924	1.64937	0.143132	-0.730048	-1.88701	-0.773707	-0.708219	-0.555412	-1.66872	-0.6209	1.47473	0.841676	-0.206141	-1.93067	0.121302	0.361427	0.23045	1.47473	0.0121555	1.23461	1.10363	-0.184311	-0.140652	-0.402605	-0.577241	-0.34	0.84	0.54	-1.36	0.43	0.84	1.52	0.71
SET1B	1.14921	-0.111821	-0.545946	0.508358	-1.43487	-1.06276	0.653066	1.41796	-1.68294	0.715085	-0.607963	-0.421909	-0.628636	0.963157	-0.0291303	1.35594	0.901139	0.487685	-0.5046	-0.711327	1.76939	1.64535	0.446341	0.487685	-0.380565	-0.5046	0.032889	1.08719	0.177597	2.30688	0.818447	0.611722	-0.0911476	0.446341	-0.132492	-0.0498014	0.549705	0.859793	-0.256528	0.19827	1.33526	0.27	0.52	-0.03	0.38	-0.42	-0.3	1.07	0.31
ASH1	1.51519	0.107717	2.42684	-0.180175	2.10696	0.395609	-0.244151	-0.0682162	-0.260144	1.27528	-0.532041	-0.260144	0.395609	0.651512	-0.0842106	0.475579	0.459584	1.32326	-1.45969	0.795458	1.4672	-0.0842106	0.683499	-0.420084	-0.0362291	0.0277467	0.779463	1.30726	0.0597353	0.0757297	0.251663	0.52356	-0.292132	0.107717	-1.18779	-1.39572	-0.116199	1.81907	-0.0682162	0.0597353	-1.20379	-1.1	0.2	-0.67	0.03	0.59	0.59	0.72	1.75
PRDM9	-0.253241	-0.155624	0.0396109	0.5399	-0.363061	0.173835	0.137228	0.686326	1.32084	-1.76631	1.99196	-0.143422	0.283654	1.58929	-0.887754	-1.18061	0.966976	0.759539	-0.0946131	0.14943	1.15001	2.84611	0.271452	1.33304	1.29643	0.112824	1.1256	-1.35144	-0.741328	2.49225	-1.76631	-1.83952	0.271452	0.674124	0.442283	1.27203	0.356867	-1.33923	1.38185	1.1134	0.869358	-3.01	0.36	1.19	0.36	1.09	0.8	1.86	0.88
SMYD3	0.380736	-0.404054	-0.373477	-0.220596	3.40778	-1.48441	-1.10731	-1.05635	-0.628279	2.18473	1.87897	-0.995194	-0.424438	-0.118675	-0.342901	-1.07673	-0.0269476	-0.709816	-0.964618	-1.13788	-0.0575235	-0.169636	-0.628279	-0.526359	0.329775	0.0443976	-0.0880994	2.66376	1.96051	-0.200213	-0.43463	-0.944234	-0.353094	0.0953572	0.350159	-0.781161	-1.30096	-0.526359	0.0342053	-0.13906	-0.373477	-0.55	0.81	0.27	0.33	0.38	1.39	0.4	0.6
SET7	-0.88215	0.595004	0.312146	1.29691	-0.913578	0.364527	0.626434	0.18643	0.521671	-0.651672	0.647386	-0.505004	0.0397622	0.427384	0.18643	0.0397622	-0.0335714	1.07691	0.479766	0.249288	0.678815	0.490242	1.2131	0.375003	1.53787	0.0921438	0.312146	-0.0335714	0.458813	-0.285003	-0.494528	0.856911	-0.0440479	-0.00214282	-0.148811	-2.95645	0.312146	-0.138334	0.699768	-0.400241	-0.211668	0.65	1.14	0.36	-1.12	1.03	1.47	-0.06	0.27
MLL3	0.322424	0.135382	-0.0516617	0.182142	-0.0672474	-0.0828346	0.166555	0.384771	-0.207529	2.28637	0.244489	-0.519267	0.649748	0.415944	0.602986	0.260077	1.4135	1.99022	0.0886203	0.197729	1.4135	0.197729	1.44468	-1.29861	0.83679	0.540639	1.72524	0.665334	0.914725	0.525053	-0.207529	-1.89091	-0.176356	-0.0204872	-0.410159	-1.57917	0.649748	0.431532	-1.68828	-0.550441	-0.45692	-0.4	-0.52	0.32	-1.66	-0.46	0.65	-0.12	-0.38
EZH2	-1.17841	-1.25746	-1.073	-0.835846	0.508055	-0.335177	0.876968	0.0337379	0.521231	1.45669	-1.00713	0.23137	0.297247	0.890144	-0.0848418	-0.0980176	0.11279	-0.862196	-0.493283	-0.809494	-0.638212	-0.730442	-1.82401	-1.36286	0.244546	-0.875372	-0.638212	0.916495	0.626635	0.811091	-0.0189653	-1.00713	-1.073	-0.124369	-1.05983	-3.18108	-0.387879	-0.888548	-0.875372	-1.32334	-0.730442	-1.46	-0.45	-0.3	-0.98	-0.64	-0.53	1.02	-0.11
[truncated: 1 more columns]

## Sheet: Probes selected
List of probes got selected/used for GSK cancer cell line data-set (Affy-Hg U133 Plus2 array)
# HDM
GeneSymbol	ProbeSetName_Affy-Hg_U133_Plus2
JARID2	203297_s_at
JARID2	203298_s_at
JMJD6	212722_s_at
JMJD6	212723_at
KDM1A	212348_s_at
KDM1B	1553150_at
KDM1B	227021_at
KDM2A	208988_at
KDM2A	208989_s_at
KDM2B	226215_s_at
KDM3A	212689_s_at
KDM3B	201643_x_at
KDM3B	210878_s_at
KDM3C	221763_at
KDM3C	224933_s_at
KDM3D	210086_at
KDM3D	241355_at
KDM4A	203204_s_at
KDM4A	203205_at
KDM4B	212496_s_at
KDM4B	215616_s_at
KDM4C	209984_at
KDM4D	220278_at
KDM4D	242788_at
KDM5A	226371_at
KDM5A	230226_s_at
KDM5B	201548_s_at
KDM5B	211202_s_at
KDM5C	202383_at
KDM5C	239207_at
KDM5D	206700_s_at
KDM6A	203991_s_at
KDM6A	203992_s_at
KDM6B	213146_at
KDM6B	41387_r_at
KDM6C	210322_x_at
PKDM10A	221778_at
PKDM10A	225142_at
PKDM10B	212916_at
PKDM10C	212726_at
PKDM11	218560_s_at
PKDM11	222671_s_at
PKDM12A	220070_at
PKDM12B	218525_s_at
PKDM12B	59999_at
PKDM12C	219284_at
## HMT
GeneSymbol	ProbeSetName_Affy-Hg_U133_Plus2
MLL2/KMT2B	227527_at
MLL2/KMT2B	227528_s_at
EZH2/KMT6	203358_s_at
MLL/MLL1/HRX/KMT2A	212078_s_at
MLL/MLL1/HRX/KMT2A	212079_s_at
SETD1A/SET1A/KMT2F/KIAA0339	213202_at
MLL4/KMT2D	203419_at
MLL4/KMT2D	217075_x_at
SETD1B/SET1B/KMT2G	213153_at
ASH1/KMT2H	222667_s_at
ASH1/KMT2H	226447_at
PRDM9	221151_at
SMYD3	218788_s_at
SET7/SET9/KMT7	224928_at
SET7/SET9/KMT7	222414_at
SET7/SET9/KMT7	222415_at
