# Supplementary material for: Co-Regulation of Histone-Modifying Enzymes in Cancer
Source: PLoS One. 2011 Aug 23;6(8):e24023. doi: 10.1371/journal.pone.0024023 (PMC3160334; doi:10.1371/journal.pone.0024023)
Supplement: Table S7 — Z -score enrichment analysis statistics for KDM5A , EZH2 and their target gene expression in human cancer cell lines (GSK database). (XLS) [file pone.0024023.s009.xls]

## Sheet: Sheet1
CellLine_Order_In_Cluster	Tissue	Cell Line	Molule Name (targets)	Number of Targets (N)	expected-mean	Expected-stdeviation (Sd)	observed	z-score	right-p-value	corrected-right-p-value	left-p-value	corrected-left-p-value	two-tail-p-value	corrected-two-tail-p-value
1	Breast	HCC2157	Ezh2_targets	2409	-0.0241147	0.0199835	-0.0492441	-1.25751	0.895715	1	0.104285	0.156427	0.20857	0.312855
2	Hematopoietic_system	THP1	Ezh2_targets	2409	-0.0908046	0.024746	-0.234733	-5.81623	1	1	3.00945e-09	2.70851e-08	6.0189e-09	1.80567e-08
3	Brain	SK.N.DZ	Ezh2_targets	2409	-0.169739	0.0220405	-0.187867	-0.822466	0.794594	0.794594	0.205406	1	0.410812	0.528187
4	Cervix_Uteri	SW756	Ezh2_targets	2409	-0.00118002	0.0201755	0.0632387	3.19292	0.000704222	0.006338	0.999296	0.999296	0.00140844	0.00211267
5	Hematopoietic_system	CML.T1	Ezh2_targets	2409	0.286795	0.0267655	0.253204	-1.255	0.89526	1	0.10474	0.314219	0.209479	0.269331
6	Hematopoietic_system	NALM.1	Ezh2_targets	2409	0.202791	0.0242115	0.11861	-3.4769	0.999746	0.999746	0.000253623	0.00228261	0.000507246	0.00228261
7	Bone	RD.ES	Ezh2_targets	2409	0.0948871	0.019331	0.0582299	-1.89629	0.971039	1	0.0289606	0.0868819	0.0579213	0.173764
8	Lung	NCI.H2171	Ezh2_targets	2409	0.203207	0.0239473	0.341058	5.75644	4.29539e-09	3.86585e-08	1	1	8.59078e-09	2.57723e-08
9	Lung	DMS53	Ezh2_targets	2409	-0.198027	0.0243438	-0.128182	2.86909	0.00205825	0.00308738	0.997942	1	0.00411651	0.00617476
10	Lung	NCI.H748	Ezh2_targets	2409	-0.195272	0.0248492	-0.130007	2.62644	0.00431411	0.00554671	0.995686	1	0.00862821	0.0110934
11	Lung	COLO.668	Ezh2_targets	2409	-0.343335	0.0281181	-0.378112	-1.23684	0.891927	0.891927	0.108073	0.972654	0.216145	0.324218
12	Lung	COR.L88	Ezh2_targets	2409	-0.245543	0.0299819	-0.251436	-0.196524	0.5779	0.5779	0.4221	1	0.8442	0.8442
13	Lung	COR.L279	Ezh2_targets	2409	-0.329767	0.0276637	-0.316773	0.469712	0.31928	0.31928	0.68072	1	0.638561	0.638561
14	Lung	DMS79	Ezh2_targets	2409	-0.197221	0.0276046	-0.0559553	5.11747	1.54831e-07	2.78696e-07	1	1	3.09663e-07	5.57393e-07
15	Lung	NCI.H1092	Ezh2_targets	2409	-0.207687	0.0271595	-0.0984718	4.02124	2.89462e-05	5.21031e-05	0.999971	1	5.78923e-05	0.000104206
16	Lung	NCI.H446	Ezh2_targets	2409	-0.0553713	0.018664	-0.0698613	-0.776362	0.781232	0.781232	0.218768	1	0.437535	0.437535
17	Lung	NCI.H810	Ezh2_targets	2409	-0.0437643	0.0215575	-0.0655081	-1.00864	0.843427	0.843427	0.156573	1	0.313147	0.313147
18	Lung	UMC.11	Ezh2_targets	2409	-0.273738	0.0262483	-0.335515	-2.35356	0.990703	0.990703	0.00929718	0.0836746	0.0185944	0.0209187
19	Hematopoietic_system	RPMI.8226	Ezh2_targets	2409	-0.0343158	0.0242923	-0.179114	-5.96067	1	1	1.25604e-09	1.13044e-08	2.51208e-09	5.65218e-09
20	Hematopoietic_system	SKO.007	Ezh2_targets	2409	-0.369396	0.0324164	-0.694954	-10.043	1	1	4.93154e-24	4.43838e-23	9.86308e-24	2.21919e-23
21	Hematopoietic_system	U266	Ezh2_targets	2409	-0.191963	0.0263504	-0.417248	-8.54959	1	1	6.17606e-18	5.55846e-17	1.23521e-17	3.70564e-17
22	Skin	SK.MEL.1	Ezh2_targets	2409	-0.0951528	0.022143	-0.108262	-0.592034	0.723086	1	0.276914	0.623057	0.553828	0.99689
23	Hematopoietic_system	NC.37	Ezh2_targets	2409	-0.136681	0.0211149	-0.349583	-10.083	1	1	3.28325e-24	2.95492e-23	6.56649e-24	1.47746e-23
24	Hematopoietic_system	RPMI	Ezh2_targets	2409	-0.102526	0.0265097	-0.342494	-9.05207	1	1	7.01389e-20	6.3125e-19	1.40278e-19	4.20833e-19
25	Hematopoietic_system	SU.DHL.16	Ezh2_targets	2409	-0.188439	0.0224217	-0.466703	-12.4104	1	1	1.14695e-35	1.03225e-34	2.2939e-35	3.44085e-35
26	Hematopoietic_system	SU.DHL.6	Ezh2_targets	2409	-0.18664	0.0258438	-0.449057	-10.1539	1	1	1.5915e-24	1.43235e-23	3.18301e-24	7.16177e-24
27	Hematopoietic_system	Jiyoye	Ezh2_targets	2409	0.102596	0.0222977	-0.142939	-11.0116	1	1	1.67902e-28	1.51112e-27	3.35805e-28	1.00741e-27
28	Hematopoietic_system	RAJI	Ezh2_targets	2409	0.141596	0.0256015	-0.00556933	-5.74831	1	1	4.50692e-09	1.35208e-08	9.01384e-09	2.70415e-08
29	Hematopoietic_system	P3HR1	Ezh2_targets	2409	0.0284612	0.0252449	-0.16163	-7.5299	1	1	2.53892e-14	2.28503e-13	5.07784e-14	2.28503e-13
30	Hematopoietic_system	HS.Sultan	Ezh2_targets	2409	-0.133899	0.0235128	-0.372086	-10.1302	1	1	2.02999e-24	1.82699e-23	4.05998e-24	7.30797e-24
31	Hematopoietic_system	RL	Ezh2_targets	2409	-0.0572598	0.0262705	-0.324272	-10.164	1	1	1.43574e-24	1.29217e-23	2.87149e-24	8.61446e-24
32	Hematopoietic_system	EB.2	Ezh2_targets	2409	0.0417923	0.0236183	-0.198941	-10.1927	1	1	1.06921e-24	9.62287e-24	2.13842e-24	9.62287e-24
33	Hematopoietic_system	EB.1	Ezh2_targets	2409	0.0167737	0.024063	-0.210584	-9.44842	1	1	1.71987e-21	1.54788e-20	3.43974e-21	1.03192e-20
34	Hematopoietic_system	NAMALWA	Ezh2_targets	2409	-0.136575	0.0197304	-0.380732	-12.3746	1	1	1.79232e-35	1.61309e-34	3.58464e-35	4.60882e-35
35	Hematopoietic_system	CA46	Ezh2_targets	2409	-0.0425106	0.0217472	-0.263658	-10.169	1	1	1.36347e-24	1.22712e-23	2.72693e-24	8.1808e-24
36	Hematopoietic_system	SU.DHL.5	Ezh2_targets	2409	-0.126312	0.0251765	-0.374002	-9.83813	1	1	3.8565e-23	3.47085e-22	7.713e-23	1.73543e-22
37	Colon	HCT.15	Ezh2_targets	2409	0.108841	0.020211	0.0545521	-2.68609	0.996385	1	0.00361466	0.00542199	0.00722932	0.010844
38	Hematopoietic_system	BC.1	Ezh2_targets	2409	0.123204	0.0208372	-0.0137763	-6.57381	1	1	2.45217e-11	2.20695e-10	4.90434e-11	4.41391e-10
39	Colon	LS.174T	Ezh2_targets	2409	-0.0844753	0.0204107	-0.202028	-5.75937	1	1	4.22135e-09	3.79922e-08	8.4427e-09	2.53281e-08
40	Hematopoietic_system	SR	Ezh2_targets	2409	0.030357	0.021029	-0.111565	-6.74889	1	1	7.44913e-12	6.70422e-11	1.48983e-11	4.46948e-11
41	Hematopoietic_system	DG.75	Ezh2_targets	2409	-0.0171991	0.0238112	-0.245521	-9.58884	1	1	4.4539e-22	4.00851e-21	8.90781e-22	2.67234e-21
42	Prostate	X22Rv1	Ezh2_targets	2409	0.164107	0.0194504	0.1381	-1.33708	0.909402	1	0.0905981	0.135897	0.181196	0.271794
43	Hematopoietic_system	DB	Ezh2_targets	2409	0.0192527	0.0255487	-0.155606	-6.84414	1	1	3.84677e-12	3.46209e-11	7.69353e-12	6.92418e-11
44	Hematopoietic_system	Daudi	Ezh2_targets	2409	-0.0708913	0.0290371	-0.270418	-6.87146	1	1	3.1774e-12	2.85966e-11	6.35481e-12	5.71933e-11
45	Hematopoietic_system	EB.3	Ezh2_targets	2409	-0.0786469	0.0290741	-0.373909	-10.1555	1	1	1.56554e-24	1.40899e-23	3.13109e-24	7.04494e-24
46	Hematopoietic_system	HT	Ezh2_targets	2409	-0.000998114	0.0238102	-0.26164	-10.9467	1	1	3.44714e-28	3.10242e-27	6.89427e-28	2.06828e-27
47	Hematopoietic_system	MHH.PREB.1	Ezh2_targets	2409	-0.181504	0.0263863	-0.498151	-12.0005	1	1	1.76671e-33	1.59004e-32	3.53343e-33	7.95021e-33
48	Hematopoietic_system	DOHH.2	Ezh2_targets	2409	0.241865	0.0261643	0.224212	-0.674733	0.750077	1	0.249923	0.249923	0.499846	0.499846
49	Hematopoietic_system	REC.1	Ezh2_targets	2409	-0.0562967	0.0227099	-0.215113	-6.99325	1	1	1.34297e-12	1.20867e-11	2.68593e-12	8.0578e-12
50	Hematopoietic_system	TANOUE	Ezh2_targets	2409	0.170561	0.0234629	0.116379	-2.30923	0.989535	1	0.0104654	0.0235471	0.0209307	0.0313961
51	Central_Nervous_System	SK.N.F1	Ezh2_targets	2409	-0.0956771	0.0223224	-0.0611546	1.54654	0.0609868	0.13722	0.939013	1	0.121974	0.182961
52	Lung	NCI.H1048	Ezh2_targets	2409	-0.18106	0.0247084	-0.140488	1.64204	0.0502913	0.0754369	0.949709	1	0.100583	0.150874
53	Lung	NCI.H187	Ezh2_targets	2409	0.0650462	0.0225583	0.0727961	0.34355	0.365592	1	0.634408	0.713709	0.731185	0.731185
54	Lung	NCI.H1436	Ezh2_targets	2409	-0.246087	0.0260577	-0.256655	-0.405594	0.65748	0.65748	0.34252	1	0.685041	0.770671
55	Lung	NCI.H1618	Ezh2_targets	2409	-0.143032	0.0284706	-0.0759961	2.35455	0.00927248	0.0139087	0.990728	1	0.018545	0.0238435
56	Lung	NCI.H1694	Ezh2_targets	2409	-0.383163	0.0300129	-0.220888	5.40684	3.20732e-08	4.81098e-08	1	1	6.41464e-08	9.62197e-08
57	Lung	NCI.H1930	Ezh2_targets	2409	-0.14019	0.0257222	-0.0213354	4.62072	1.91206e-06	3.4417e-06	0.999998	1	3.82412e-06	6.88341e-06
58	Lung	NCI.H1581	Ezh2_targets	2409	-0.0624923	0.022355	-0.109729	-2.11301	0.9827	0.9827	0.0172999	0.155699	0.0345998	0.0389247
59	Lung	NCI.H2081	Ezh2_targets	2409	-0.243739	0.0236617	-0.180009	2.69337	0.00353668	0.00530502	0.996463	1	0.00707336	0.01061
60	Lung	DMS273	Ezh2_targets	2409	-0.0953741	0.0218963	-0.0185479	3.50864	0.000225203	0.000405366	0.999775	1	0.000450407	0.000810732
61	Lung	NCI.H1770	Ezh2_targets	2409	-0.0923323	0.0257847	-0.038041	2.10557	0.0176209	0.0264314	0.982379	1	0.0352419	0.045311
62	Lung	NCI.H2107	Ezh2_targets	2409	0.0958887	0.0216115	0.133435	1.73731	0.0411659	0.185246	0.958834	1	0.0823317	0.0926232
63	Lung	NCI.H69	Ezh2_targets	2409	0.169897	0.0209867	0.290728	5.75751	4.26817e-09	3.84135e-08	1	1	8.53634e-09	2.5609e-08
64	Hematopoietic_system	KG.1	Ezh2_targets	2409	-0.096275	0.0194514	-0.348341	-12.9588	1	1	1.04804e-38	9.43233e-38	2.09607e-38	6.28822e-38
65	Hematopoietic_system	BDCM	Ezh2_targets	2409	-0.0849135	0.0201306	-0.255897	-8.4937	1	1	1.0008e-17	9.00722e-17	2.0016e-17	9.00722e-17
66	Hematopoietic_system	CESS	Ezh2_targets	2409	-0.022678	0.0210951	-0.156444	-6.34108	1	1	1.1408e-10	1.02672e-09	2.2816e-10	1.02672e-09
67	Hematopoietic_system	JVM.3	Ezh2_targets	2409	-0.0506618	0.0222106	-0.256604	-9.27225	1	1	9.11257e-21	8.20131e-20	1.82251e-20	1.64026e-19
68	Hematopoietic_system	MC.116	Ezh2_targets	2409	-0.190576	0.0258126	-0.541183	-13.5828	1	1	2.53354e-42	2.28018e-41	5.06708e-42	7.60062e-42
69	Hematopoietic_system	X1A2	Ezh2_targets	2409	-0.0620879	0.0218887	-0.278006	-9.86437	1	1	2.97017e-23	2.67315e-22	5.94034e-23	1.7821e-22
70	Hematopoietic_system	MC.CAR	Ezh2_targets	2409	0.0151962	0.0211185	-0.14444	-7.55907	1	1	2.02988e-14	1.82689e-13	4.05976e-14	1.82689e-13
71	Hematopoietic_system	HuT.78	Ezh2_targets	2409	0.0412937	0.0186353	-0.0412964	-4.43192	0.999995	0.999995	4.66982e-06	4.20284e-05	9.33964e-06	2.80189e-05
72	Hematopoietic_system	ARH.77	Ezh2_targets	2409	-0.0610833	0.0211723	-0.263787	-9.57402	1	1	5.14149e-22	4.62734e-21	1.0283e-21	1.85093e-21
73	Hematopoietic_system	MEC.1	Ezh2_targets	2409	-0.121001	0.0235201	-0.403945	-12.0299	1	1	1.2372e-33	1.11348e-32	2.47441e-33	3.71161e-33
74	Hematopoietic_system	KU812	Ezh2_targets	2409	-0.0407248	0.0229885	-0.23036	-8.24916	1	1	7.97533e-17	7.1778e-16	1.59507e-16	7.1778e-16
75	Hematopoietic_system	MEG.01	Ezh2_targets	2409	-0.00731285	0.0214	-0.141433	-6.26729	1	1	1.83696e-10	1.65326e-09	3.67392e-10	3.30653e-09
76	Placenta	BeWo	Ezh2_targets	2409	0.0644844	0.0196647	0.00966959	-2.78747	0.997344	1	0.00265609	0.00478097	0.00531218	0.00956193
77	Placenta	JAR	Ezh2_targets	2409	-0.0454015	0.0246785	-0.201964	-6.34409	1	1	1.11871e-10	1.00684e-09	2.23742e-10	3.35613e-10
78	Placenta	JEG.3	Ezh2_targets	2409	-0.140009	0.0255367	-0.330755	-7.46949	1	1	4.02518e-14	3.62266e-13	8.05036e-14	2.41511e-13
79	Hematopoietic_system	CCRF.CEM	Ezh2_targets	2409	0.084764	0.0207252	-0.0128126	-4.7081	0.999999	1	1.25016e-06	5.62571e-06	2.50031e-06	7.50094e-06
80	Hematopoietic_system	SEM	Ezh2_targets	2409	-0.0888611	0.0209245	-0.276441	-8.9646	1	1	1.55707e-19	1.40136e-18	3.11414e-19	9.34241e-19
81	Hematopoietic_system	ML.2	Ezh2_targets	2409	-0.0342975	0.0229744	-0.184638	-6.54382	1	1	2.99826e-11	2.69843e-10	5.99652e-11	1.07937e-10
82	Hematopoietic_system	MV.4.11	Ezh2_targets	2409	0.0398231	0.0208156	-0.0893371	-6.20497	1	1	2.73545e-10	2.46191e-09	5.47091e-10	1.64127e-09
83	Hematopoietic_system	HL.60	Ezh2_targets	2409	-0.0865456	0.0219078	-0.282923	-8.96381	1	1	1.56828e-19	1.41145e-18	3.13656e-19	7.05727e-19
84	Hematopoietic_system	PLB.985	Ezh2_targets	2409	-0.0737139	0.0255125	-0.273146	-7.81703	1	1	2.70411e-15	2.4337e-14	5.40822e-15	1.21685e-14
85	Hematopoietic_system	MOLT.16	Ezh2_targets	2409	-0.173945	0.0305802	-0.436419	-8.58312	1	1	4.61663e-18	4.15496e-17	9.23325e-18	1.66199e-17
86	Hematopoietic_system	ST486	Ezh2_targets	2409	-0.109944	0.0278046	-0.392315	-10.1555	1	1	1.56526e-24	1.40873e-23	3.13051e-24	7.04366e-24
87	Brain	D341Med	Ezh2_targets	2409	0.0155248	0.0247062	-0.00424785	-0.800309	0.788234	1	0.211766	0.635297	0.423532	0.544541
88	Central_Nervous_System	D283.Med	Ezh2_targets	2409	0.0766618	0.0240417	0.0207021	-2.32761	0.990034	0.990034	0.00996642	0.0896978	0.0199328	0.0358791
89	Brain	SK.N.BE.2..C	Ezh2_targets	2409	0.0545799	0.0211261	0.0634037	0.417672	0.338094	1	0.661906	0.851023	0.676187	0.76071
90	Central_Nervous_System	SK.N.AS	Ezh2_targets	2409	0.0439029	0.0187843	0.0696897	1.37279	0.0849094	0.254728	0.915091	1	0.169819	0.305674
91	Hematopoietic_system	J.RT3.T3.5	Ezh2_targets	2409	-0.0642441	0.0221276	-0.278375	-9.6771	1	1	1.88639e-22	1.69775e-21	3.77279e-22	8.48877e-22
92	Hematopoietic_system	MOLT.4	Ezh2_targets	2409	-0.0831633	0.027114	-0.395033	-11.5022	1	1	6.43248e-31	5.78923e-30	1.2865e-30	2.31569e-30
93	Hematopoietic_system	NALM.6	Ezh2_targets	2409	0.180952	0.0213276	0.0817665	-4.65059	0.999998	1	1.65491e-06	4.96472e-06	3.30981e-06	9.92944e-06
94	Hematopoietic_system	JM1	Ezh2_targets	2409	-0.102529	0.0278294	-0.327745	-8.09274	1	1	2.91685e-16	2.62516e-15	5.83369e-16	1.75011e-15
95	Hematopoietic_system	Kasumi.2	Ezh2_targets	2409	-0.0276799	0.0215926	-0.140401	-5.22036	1	1	8.92861e-08	8.03575e-07	1.78572e-07	8.03575e-07
96	Hematopoietic_system	Toledo	Ezh2_targets	2409	-0.17016	0.0206822	-0.376906	-9.99632	1	1	7.90831e-24	7.11748e-23	1.58166e-23	3.55874e-23
97	Lung	DMS114	Ezh2_targets	2409	-0.127322	0.0242605	-0.158497	-1.28501	0.900606	0.900606	0.0993939	0.894545	0.198788	0.198788
98	Cervix_Uteri	C32TG	Ezh2_targets	2409	0.0529216	0.0211095	0.136148	3.94261	4.02996e-05	0.000362696	0.99996	0.99996	8.05991e-05	0.000120899
99	Central_Nervous_System	MC.IXC	Ezh2_targets	2409	0.0841337	0.0247363	0.0310408	-2.14636	0.984078	0.984078	0.0159223	0.1433	0.0318446	0.0477668
100	Hematopoietic_system	GDM.1	Ezh2_targets	2409	0.320003	0.0247224	0.377384	2.32101	0.0101432	0.0912886	0.989857	0.989857	0.0202864	0.0202864
101	Colon	COLO.320HSR	Ezh2_targets	2409	0.0245626	0.0215777	-0.0834092	-5.00386	1	1	2.80968e-07	2.52871e-06	5.61935e-07	7.22488e-07
102	Lung	COLO.320DM	Ezh2_targets	2409	0.0190218	0.0250129	-0.0714966	-3.61888	0.999852	0.999852	0.000147943	0.00133149	0.000295886	0.00044383
103	Lung	NCI.H524	Ezh2_targets	2409	0.0304637	0.0176312	0.0372826	0.38675	0.349471	0.349471	0.650529	1	0.698941	0.698941
104	Skin	A7	Ezh2_targets	2409	0.087118	0.0199446	0.0595459	-1.38244	0.916581	0.916581	0.0834187	0.750769	0.166837	0.214505
105	Hematopoietic_system	HH	Ezh2_targets	2409	-0.00598906	0.0230927	-0.176661	-7.39075	1	1	7.3001e-14	6.57009e-13	1.46002e-13	4.38006e-13
106	Hematopoietic_system	BV.173	Ezh2_targets	2409	0.0482932	0.0235692	-0.177727	-9.58967	1	1	4.41857e-22	3.97671e-21	8.83713e-22	2.65114e-21
107	Colon	RKO.E6	Ezh2_targets	2409	-0.0329641	0.0238592	-0.217633	-7.73994	1	1	4.97308e-15	4.47577e-14	9.94616e-15	1.79031e-14
108	Hematopoietic_system	K.562	Ezh2_targets	2409	-0.165919	0.0245154	-0.452162	-11.676	1	1	8.44859e-32	7.60373e-31	1.68972e-31	2.53458e-31
109	Hematopoietic_system	BC.2	Ezh2_targets	2409	0.0683189	0.0244908	-0.197991	-10.8739	1	1	7.67803e-28	6.91022e-27	1.53561e-27	4.60682e-27
110	Hematopoietic_system	CRO.AP2	Ezh2_targets	2409	0.203007	0.0230035	0.0199446	-7.95802	1	1	8.7409e-16	7.86681e-15	1.74818e-15	1.57336e-14
111	Hematopoietic_system	BC.3	Ezh2_targets	2409	0.0777366	0.0224465	-0.160448	-10.6112	1	1	1.32169e-26	1.18952e-25	2.64338e-26	1.18952e-25
112	Hematopoietic_system	CRO.AP5	Ezh2_targets	2409	0.0918479	0.0223715	-0.106274	-8.856	1	1	4.14684e-19	3.73215e-18	8.29367e-19	2.4881e-18
113	Hematopoietic_system	HuNS1	Ezh2_targets	2409	0.336203	0.0316294	0.152212	-5.81708	1	1	2.99424e-09	1.34741e-08	5.98847e-09	1.79654e-08
114	Hematopoietic_system	MJ	Ezh2_targets	2409	-0.0108135	0.0211408	-0.196892	-8.80186	1	1	6.72842e-19	6.05558e-18	1.34568e-18	4.03705e-18
115	Colon	COLO201	Ezh2_targets	2409	-0.0228509	0.0220631	-0.0219041	0.0429123	0.482886	0.724329	0.517114	1	0.965771	0.965771
116	Stomach	AGS	Ezh2_targets	2409	0.0999791	0.0192462	0.0217505	-4.06463	0.999976	1	2.40547e-05	7.21642e-05	4.81095e-05	0.000144328
117	Stomach	KATO.III	Ezh2_targets	2409	0.171257	0.020594	0.184991	0.66689	0.252421	1	0.747579	0.841026	0.504843	0.649083
118	Stomach	SNU.16	Ezh2_targets	2409	0.157937	0.0212788	0.145798	-0.570453	0.715815	1	0.284185	0.426278	0.56837	0.56837
119	Lung	COR.L105	Ezh2_targets	2409	-0.186541	0.0223257	-0.309929	-5.52674	1	1	1.63118e-08	1.46806e-07	3.26236e-08	9.78709e-08
120	Lung	NCI.H2009	Ezh2_targets	2409	-0.293542	0.0288995	-0.39462	-3.49754	0.999765	0.999765	0.000234781	0.00211303	0.000469562	0.000704343
121	Lung	NCI.H1838	Ezh2_targets	2409	-0.151412	0.0236126	-0.162147	-0.454644	0.675317	1	0.324683	0.730536	0.649365	0.649365
122	Lung	NCI.H2030	Ezh2_targets	2409	-0.338976	0.0283423	-0.466559	-4.50152	0.999997	0.999997	3.37351e-06	3.03616e-05	6.74703e-06	1.21447e-05
123	Lung	NCI.H522	Ezh2_targets	2409	0.0850795	0.017903	0.0993454	0.796845	0.212771	0.239367	0.787229	1	0.425541	0.478734
124	Liver	SNU.475	Ezh2_targets	2409	0.0883219	0.0234723	0.0842413	-0.173847	0.569007	1	0.430993	0.554134	0.861986	0.861986
125	Liver	SNU.449	Ezh2_targets	2409	0.296182	0.025075	0.457091	6.41707	6.94613e-11	6.25152e-10	1	1	1.38923e-10	2.50061e-10
126	Skin	CHL.1	Ezh2_targets	2409	-0.00529821	0.0208415	0.018246	1.12968	0.129306	0.290939	0.870694	1	0.258612	0.332502
127	Skin	HMCB	Ezh2_targets	2409	-0.101346	0.0207587	-0.129353	-1.34915	0.911356	1	0.088644	0.398898	0.177288	0.199449
128	Skin	SH.4	Ezh2_targets	2409	-0.0736813	0.016846	-0.118471	-2.65875	0.996078	0.996078	0.00392151	0.0352936	0.00784302	0.0176468
129	Lung	SHP.77	Ezh2_targets	2409	0.219416	0.0213215	0.280005	2.84171	0.00224364	0.0201927	0.997756	0.997756	0.00448728	0.00673091
130	Breast	HCC1395	Ezh2_targets	2409	0.367601	0.0246038	0.421231	2.17976	0.0146378	0.13174	0.985362	0.985362	0.0292756	0.0329351
131	Breast	HCC1954	Ezh2_targets	2409	0.138939	0.0229067	0.191436	2.29177	0.0109594	0.0986347	0.989041	0.989041	0.0219188	0.0219188
132	Lung	NCI.H82	Ezh2_targets	2409	0.0719776	0.0291448	0.114563	1.46118	0.0719824	0.215947	0.928018	1	0.143965	0.431895
133	Hematopoietic_system	GA10	Ezh2_targets	2409	0.333007	0.0246942	0.26465	-2.76815	0.997181	1	0.00281875	0.00634218	0.0056375	0.0126844
134	Liver	C3A	Ezh2_targets	2409	0.290338	0.0302306	0.439088	4.92051	4.31595e-07	3.88435e-06	1	1	8.6319e-07	9.71088e-07
135	Lung	A427	Ezh2_targets	2409	0.163612	0.0268526	0.310647	5.47563	2.17974e-08	1.96177e-07	1	1	4.35948e-08	5.60505e-08
136	Liver	SNU.423	Ezh2_targets	2409	0.245873	0.0297264	0.392348	4.92741	4.16638e-07	1.87487e-06	1	1	8.33277e-07	9.37436e-07
137	Colon	HCT.8	Ezh2_targets	2409	-0.0372947	0.0179284	-0.0721234	-1.94265	0.973971	1	0.026029	0.0585653	0.0520581	0.0780871
138	Colon	SW1116	Ezh2_targets	2409	-0.219359	0.0227601	-0.243252	-1.04976	0.853085	0.959721	0.146915	0.661118	0.29383	0.377782
139	Central_Nervous_System	SNB.19	Ezh2_targets	2409	-0.168767	0.0193653	-0.172413	-0.188311	0.574683	0.862025	0.425317	0.956962	0.850633	0.850633
140	Colon	SW480	Ezh2_targets	2409	-0.0743232	0.0222332	-0.000140505	3.33657	0.000424096	0.00127229	0.999576	1	0.000848192	0.00254458
141	Central_Nervous_System	SW1088	Ezh2_targets	2409	-0.120584	0.0190478	-0.105437	0.795193	0.213251	0.639752	0.786749	1	0.426501	0.426501
142	Central_Nervous_System	SW1783	Ezh2_targets	2409	-0.140862	0.0217883	-0.0684815	3.32196	0.000446932	0.0013408	0.999553	1	0.000893865	0.0010056
143	Liver	HepG2	Ezh2_targets	2409	-0.0635432	0.0180536	-0.0969386	-1.8498	0.967829	1	0.0321714	0.0413633	0.0643429	0.0827265
144	Pancreas	HPAF.II	Ezh2_targets	2409	0.0157383	0.0190491	0.0342155	0.969977	0.166029	1	0.833971	0.833971	0.332058	0.332058
145	Brain	CHP.212	Ezh2_targets	2409	-0.00721053	0.0194567	-0.0185842	-0.584563	0.720579	0.720579	0.279421	1	0.558842	0.838262
146	Brain	A172	Ezh2_targets	2409	-0.060012	0.0220914	-0.0176416	1.91796	0.0275581	0.0826742	0.972442	1	0.0551161	0.0708636
147	Central_Nervous_System	H4	Ezh2_targets	2409	-0.0703107	0.0177964	-0.0455362	1.3921	0.0819454	0.0819454	0.918055	1	0.163891	0.163891
148	Prostate	CaHPV.10	Ezh2_targets	2409	-0.0176992	0.0189891	-0.0539875	-1.911	0.971998	1	0.028002	0.084006	0.056004	0.126009
149	Lung	NCI.H2195	Ezh2_targets	2409	-0.0919475	0.0242798	0.000648833	3.81373	6.84434e-05	0.00020533	0.999932	1	0.000136887	0.000410661
150	Lung	NCI.H661	Ezh2_targets	2409	0.19491	0.0199677	0.291832	4.85393	6.05192e-07	5.44673e-06	0.999999	0.999999	1.21038e-06	1.55621e-06
151	Stomach	SNU.1	Ezh2_targets	2409	0.14937	0.0213472	0.0854813	-2.99282	0.998618	1	0.00138206	0.00621928	0.00276413	0.00355388
152	Esophagus	OE19	Ezh2_targets	2409	-0.141302	0.0251068	-0.171488	-1.20228	0.885372	1	0.114628	0.343884	0.229256	0.412661
153	Lung	NCI.H1623	Ezh2_targets	2409	-0.0744892	0.0225517	0.00747203	3.63437	0.000139329	0.00125396	0.999861	0.999861	0.000278659	0.00125396
154	Lung	NCI.H1792	Ezh2_targets	2409	-0.127113	0.0244315	0.000404073	5.21936	8.97724e-08	4.03976e-07	1	1	1.79545e-07	8.07952e-07
155	Breast	BT474	Ezh2_targets	2409	0.0665549	0.0185503	0.0466786	-1.07148	0.858024	1	0.141976	0.159723	0.283952	0.319446
156	Lung	NCI.H1975	Ezh2_targets	2409	-0.0982634	0.0226291	-0.164498	-2.92696	0.998289	0.998289	0.00171145	0.015403	0.0034229	0.00770152
157	Breast	HCC1143	Ezh2_targets	2409	-0.235637	0.0240065	-0.251495	-0.660558	0.745552	1	0.254448	0.572507	0.508895	0.654294
158	Lung	NCI.H1703	Ezh2_targets	2409	-0.308168	0.0294745	-0.493848	-6.29969	1	1	1.49123e-10	1.3421e-09	2.98245e-10	5.36841e-10
159	Esophagus	KYSE.30	Ezh2_targets	2409	-0.122831	0.0213229	-0.162836	-1.87616	0.969683	1	0.0303169	0.136426	0.0606338	0.109141
160	Lung	NCI.H650	Ezh2_targets	2409	0.0280436	0.017888	-0.0257437	-3.00688	0.99868	0.99868	0.00131971	0.0118774	0.00263941	0.0237547
161	Lung	NCI.H1650	Ezh2_targets	2409	-0.208382	0.0241138	-0.232201	-0.98778	0.83837	0.83837	0.16163	1	0.32326	0.363668
162	Lung	NCI.H2126	Ezh2_targets	2409	-0.26619	0.0249752	-0.339976	-2.95439	0.998434	0.998434	0.00156646	0.0140982	0.00313292	0.00563926
163	Lung	NCI.H1437	Ezh2_targets	2409	-0.259117	0.0209442	-0.31617	-2.724	0.996775	0.996775	0.00322481	0.0290233	0.00644961	0.0116093
164	Lung	NCI.H2347	Ezh2_targets	2409	-0.167547	0.0200482	-0.147024	1.02371	0.152987	0.229481	0.847013	1	0.305974	0.344221
165	Lung	NCI.H441	Ezh2_targets	2409	-0.106936	0.0224295	-0.103879	0.136304	0.445791	0.668686	0.554209	1	0.891581	0.891581
166	Colon	WIDR	Ezh2_targets	2409	-0.194008	0.0200561	-0.289799	-4.77612	0.999999	0.999999	8.93539e-07	8.04185e-06	1.78708e-06	5.36124e-06
167	Esophagus	OE33	Ezh2_targets	2409	-0.199672	0.0218462	-0.270288	-3.23245	0.999386	0.999386	0.000613677	0.00552309	0.00122735	0.00368206
168	Lung	NCI.H838	Ezh2_targets	2409	-0.405493	0.0294048	-0.686109	-9.54318	1	1	6.92563e-22	6.23307e-21	1.38513e-21	2.49323e-21
169	Esophagus	OE21	Ezh2_targets	2409	-0.241208	0.0227422	-0.279005	-1.66195	0.951738	0.951738	0.0482618	0.434357	0.0965237	0.108589
170	Lung	SK.MES.1	Ezh2_targets	2409	-0.24899	0.0249397	-0.253624	-0.185818	0.573706	0.737622	0.426294	1	0.852588	0.959161
171	Lung	NCI.H322	Ezh2_targets	2409	0.0804793	0.0200156	0.0568166	-1.18221	0.88144	1	0.11856	0.152435	0.237121	0.266761
172	Lung	SW900	Ezh2_targets	2409	-0.236277	0.0243108	-0.214799	0.883481	0.188488	0.212049	0.811512	1	0.376976	0.424098
173	Liver	SNU.182	Ezh2_targets	2409	-0.0999109	0.0198141	-7.35304e-05	5.0387	2.34358e-07	2.10922e-06	1	1	4.68717e-07	1.40615e-06
174	Lung	NCI.H2122	Ezh2_targets	2409	0.0564533	0.0194285	0.0621497	0.293196	0.384686	1	0.615314	0.615314	0.769372	0.769372
175	Lung	NCI.H1573	Ezh2_targets	2409	-0.0762223	0.0222435	-0.135118	-2.64779	0.995949	0.995949	0.00405096	0.0364586	0.00810191	0.0243057
176	Lung	NCI.H2170	Ezh2_targets	2409	-0.0176233	0.01956	-0.147293	-6.62931	1	1	1.6863e-11	1.51767e-10	3.3726e-11	3.03534e-10
177	Lung	NCI.H1793	Ezh2_targets	2409	-0.102968	0.0224121	-0.0880381	0.666144	0.25266	0.568484	0.74734	1	0.505319	0.505319
178	Pancreas	Capan.1	Ezh2_targets	2409	0.0607348	0.020243	0.142415	4.03498	2.73037e-05	0.000245733	0.999973	0.999973	5.46074e-05	0.000122867
179	Lung	NCH.I.H1651	Ezh2_targets	2409	-0.139252	0.0230791	-0.104317	1.51371	0.0650497	0.146362	0.93495	1	0.130099	0.234179
180	Lung	ChaGo.K.1	Ezh2_targets	2409	-0.165944	0.0235826	-0.216952	-2.16292	0.984726	0.984726	0.0152735	0.137462	0.030547	0.030547
181	Pharynx	HTB.43.FaDu.	Ezh2_targets	2409	-0.0662113	0.0245945	-0.154979	-3.60924	0.999846	1	0.000153545	0.000690954	0.000307091	0.000345477
182	Breast	HCC1937	Ezh2_targets	2409	0.0701338	0.0209993	0.105222	1.67092	0.0473684	0.426315	0.952632	0.952632	0.0947368	0.142105
183	Lung	NCI.H2405	Ezh2_targets	2409	0.0123869	0.0182149	0.0861144	4.04766	2.58665e-05	0.000116399	0.999974	1	5.1733e-05	0.000232798
184	Prostate	RWPE.1	Ezh2_targets	2409	-0.0348628	0.0223687	-0.0996398	-2.89588	0.998109	1	0.00189051	0.0085073	0.00378102	0.0085073
185	Pancreas	AsPC.1	Ezh2_targets	2409	0.167626	0.0267321	0.260198	3.46296	0.000267134	0.0024042	0.999733	0.999733	0.000534268	0.000686916
186	Pancreas	MiaPaCa	Ezh2_targets	2409	0.0623669	0.0224888	-0.0765728	-6.17816	1	1	3.24259e-10	2.91834e-09	6.48519e-10	5.83667e-09
187	Connective_Tissue	HT.1080	Ezh2_targets	2409	-0.0448084	0.0199718	-0.0854731	-2.0361	0.97913	1	0.0208699	0.0626097	0.0417398	0.0751317
188	Skin	C.33A	Ezh2_targets	2409	0.189674	0.018276	0.0903998	-5.43197	1	1	2.78675e-08	2.50807e-07	5.57349e-08	5.01614e-07
189	Connective_Tissue	SW684	Ezh2_targets	2409	0.100814	0.0197995	0.104204	0.171224	0.432024	1	0.567976	0.567976	0.864047	0.972053
190	Skin	MALME.3M	Ezh2_targets	2409	0.255337	0.0271183	0.385686	4.80669	7.67234e-07	6.9051e-06	0.999999	0.999999	1.53447e-06	1.97289e-06
191	Breast	MDA.MB.453	Ezh2_targets	2409	0.0752232	0.0219057	-0.00716619	-3.76109	0.999915	0.999915	8.45861e-05	0.000761275	0.000169172	0.00152255
192	Lung	NCI.H358	Ezh2_targets	2409	-0.0280829	0.0204096	-0.0486694	-1.00867	0.843433	1	0.156567	0.281821	0.313134	0.469701
193	Bone	SW1353	Ezh2_targets	2409	0.141933	0.0207186	0.296327	7.45198	4.59632e-14	4.13669e-13	1	1	9.19265e-14	1.18191e-13
194	Lung	Wi.38	Ezh2_targets	2409	-0.176075	0.0230399	-0.0740365	4.42876	4.73872e-06	2.13242e-05	0.999995	1	9.47744e-06	1.21853e-05
195	Skin	A101D	Ezh2_targets	2409	0.0221335	0.0188946	0.0651105	2.27457	0.011466	0.103194	0.988534	0.988534	0.0229319	0.0343979
196	Skin	A375	Ezh2_targets	2409	0.0791332	0.0172435	0.0893657	0.593412	0.276453	0.622018	0.723547	1	0.552905	0.710878
197	Skin	COLO.829	Ezh2_targets	2409	0.0173944	0.0201762	-0.0454522	-3.11488	0.99908	0.99908	0.000920094	0.00828085	0.00184019	0.00552057
198	Lung	NCI.H1666	Ezh2_targets	2409	-0.26561	0.0249288	-0.347653	-3.29111	0.999501	0.999501	0.000498961	0.00449065	0.000997922	0.00128304
199	Skin	WM.115	Ezh2_targets	2409	-0.166059	0.0206629	-0.12204	2.13036	0.016571	0.0497131	0.983429	1	0.0331421	0.0745696
200	Lung	NCI.H1395	Ezh2_targets	2409	0.0557813	0.023142	0.0882934	1.4049	0.0800261	0.720235	0.919974	0.919974	0.160052	0.160052
201	Lung	NCI.H1563	Ezh2_targets	2409	-0.111456	0.0260929	-0.148886	-1.43451	0.924287	1	0.0757132	0.170355	0.151426	0.22714
202	Stomach	SNU.5	Ezh2_targets	2409	0.0312779	0.0195414	0.0401815	0.455624	0.32433	1	0.67567	0.67567	0.64866	0.64866
203	Bone	SJSA.1	Ezh2_targets	2409	-0.129336	0.0241831	-0.129139	0.00816587	0.496742	1	0.503258	0.754887	0.993485	0.993485
204	Lung	Calu.1	Ezh2_targets	2409	-0.134606	0.023587	-0.188699	-2.29333	0.989085	0.989085	0.0109145	0.0982308	0.0218291	0.0654872
205	Lung	NCI.H2052	Ezh2_targets	2409	-0.0714612	0.021854	-0.0236104	2.18957	0.0142776	0.128499	0.985722	0.985722	0.0285553	0.0428329
206	Lung	NCI.H226	Ezh2_targets	2409	-0.0338509	0.0180536	0.0243269	3.2225	0.000635388	0.00571849	0.999365	0.999365	0.00127078	0.00142962
207	Bone	MG.63	Ezh2_targets	2409	-0.21145	0.0205904	-0.230471	-0.923756	0.822193	0.924968	0.177807	0.80013	0.355613	0.457217
208	Pharynx	Detroit562	Ezh2_targets	2409	0.0623982	0.0177171	0.109916	2.68203	0.00365889	0.03293	0.996341	0.996341	0.00731779	0.016465
209	Lung	GCT	Ezh2_targets	2409	0.162755	0.0220739	0.160309	-0.110827	0.544123	1	0.455877	0.586127	0.911754	0.911754
210	Lung	NCI.H1355	Ezh2_targets	2409	-0.0172011	0.0237204	-0.00805408	0.385617	0.34989	1	0.65011	0.835856	0.69978	1
211	Lung	NCI.H2087	Ezh2_targets	2409	0.0800822	0.0233653	0.00691012	-3.13166	0.999131	1	0.000869107	0.00156439	0.00173821	0.00312878
212	Skin	SK.MEL.3	Ezh2_targets	2409	-0.16568	0.0205243	-0.242854	-3.76014	0.999915	0.999915	8.49084e-05	0.000764176	0.000169817	0.000218336
213	Connective_Tissue	SW872	Ezh2_targets	2409	0.115701	0.0198819	0.144827	1.46491	0.0714731	0.643257	0.928527	0.928527	0.142946	0.160814
214	Thyroid_gland	BHT.101	Ezh2_targets	2409	-0.142134	0.0248898	-0.208324	-2.65933	0.996085	0.996085	0.00391481	0.0352333	0.00782963	0.00880833
215	Breast	EFM.19	Ezh2_targets	2409	-0.0525064	0.0256815	-0.163612	-4.3263	0.999992	0.999992	7.58165e-06	6.82349e-05	1.51633e-05	6.82349e-05
216	Breast	HCC2218	Ezh2_targets	2409	0.195967	0.022569	0.227556	1.39964	0.080811	0.727299	0.919189	0.919189	0.161622	0.161622
217	Breast	UACC.812	Ezh2_targets	2409	0.102981	0.020072	0.141904	1.93915	0.0262417	0.236175	0.973758	0.973758	0.0524833	0.0524833
218	Breast	UACC.893	Ezh2_targets	2409	0.222259	0.0217692	0.318364	4.4147	5.0576e-06	4.55184e-05	0.999995	0.999995	1.01152e-05	1.13796e-05
219	Breast	DU4475	Ezh2_targets	2409	-0.179012	0.0270297	-0.272996	-3.47708	0.999747	0.999747	0.000253454	0.00228108	0.000506908	0.00114054
220	Breast	HCC1599	Ezh2_targets	2409	0.00969048	0.0213297	0.0121434	0.115003	0.454221	1	0.545779	0.614001	0.908443	0.908443
221	Breast	MT.3	Ezh2_targets	2409	0.0586786	0.0204957	-0.0385734	-4.745	0.999999	0.999999	1.04254e-06	9.3829e-06	2.08509e-06	1.87658e-05
222	Cervix_Uteri	SiHa	Ezh2_targets	2409	0.0417159	0.0199945	0.0278413	-0.693923	0.756135	1	0.243865	0.274348	0.48773	0.548697
223	Colon	SW.620	Ezh2_targets	2409	-0.0071958	0.0204066	-0.109229	-5.00002	1	1	2.86622e-07	1.2898e-06	5.73244e-07	2.5796e-06
224	Lung	NCI	Ezh2_targets	2409	-0.0429557	0.024288	0.0015685	1.83317	0.0333884	0.0751238	0.966612	1	0.0667767	0.100165
225	Colon	SW1417	Ezh2_targets	2409	-0.157405	0.0207772	-0.177481	-0.966246	0.83304	0.937169	0.16696	0.751322	0.333921	0.429327
226	Colon	LS1034	Ezh2_targets	2409	-0.0123438	0.0192543	-0.0754647	-3.27827	0.999478	1	0.000522223	0.001175	0.00104445	0.00235
227	Colon	NCI.H508	Ezh2_targets	2409	0.0733943	0.0153599	0.0730862	-0.0200613	0.508003	1	0.491997	0.737996	0.983994	0.983994
228	Colon	SW403	Ezh2_targets	2409	-0.196875	0.0202348	-0.212281	-0.761386	0.776787	0.998726	0.223213	0.66964	0.446427	0.573977
229	Colon	SW48	Ezh2_targets	2409	0.012807	0.0211548	-0.0225408	-1.67091	0.95263	1	0.0473696	0.142109	0.0947393	0.170531
230	Colon	T84	Ezh2_targets	2409	0.00573103	0.0181447	-0.027873	-1.852	0.967987	1	0.0320127	0.0576228	0.0640253	0.115246
231	Colon	SW948	Ezh2_targets	2409	-0.0612528	0.0194511	-0.0746372	-0.688103	0.754306	1	0.245694	0.315892	0.491388	0.552811
232	Lung	NCI.H23	Ezh2_targets	2409	-0.172567	0.0213704	-0.154674	0.837274	0.201219	0.25871	0.798781	1	0.402438	0.517421
233	Central_Nervous_System	DBTRG.05MG	Ezh2_targets	2409	-0.316134	0.0227559	-0.27299	1.89593	0.0289845	0.0434768	0.971015	1	0.057969	0.0869535
234	Liver	SNU.387	Ezh2_targets	2409	-0.0156963	0.021458	0.0243199	1.86486	0.0311006	0.279906	0.968899	0.968899	0.0622013	0.0799731
235	Breast	MDA.MB.175.VII	Ezh2_targets	2409	0.508084	0.03034	0.627489	3.93557	4.14999e-05	0.000373499	0.999959	0.999959	8.29997e-05	9.33747e-05
236	Central_Nervous_System	CCF.STTG1	Ezh2_targets	2409	0.506736	0.0332793	0.729501	6.69379	1.08732e-11	9.78587e-11	1	1	2.17464e-11	2.79596e-11
237	Central_Nervous_System	DK.MG	Ezh2_targets	2409	0.0814654	0.024393	0.152257	2.90212	0.00185322	0.00555967	0.998147	1	0.00370644	0.00370644
238	Pancreas	HPAC	Ezh2_targets	2409	0.304485	0.0288263	0.367354	2.18097	0.0145928	0.0656676	0.985407	1	0.0291856	0.0291856
239	Colon	NCI.H716	Ezh2_targets	2409	0.0633953	0.0181303	0.0702722	0.379304	0.352231	0.39626	0.647769	1	0.704462	0.79252
240	Pancreas	SW1990	Ezh2_targets	2409	0.333854	0.0244142	0.329178	-0.191516	0.575939	1	0.424061	0.477068	0.848122	0.848122
241	Brain	NCI.H295R	Ezh2_targets	2409	0.149281	0.0173818	0.191579	2.43344	0.00747802	0.0336511	0.992522	1	0.014956	0.0192292
242	Lung	DMS153	Ezh2_targets	2409	-0.208858	0.0281169	-0.108365	3.57414	0.000175693	0.00026354	0.999824	1	0.000351386	0.000527079
243	Lung	NCI.H720	Ezh2_targets	2409	-0.0374733	0.0186657	-0.0394949	-0.108306	0.543123	0.543123	0.456877	1	0.913753	0.913753
244	Liver	SNU.398	Ezh2_targets	2409	0.269374	0.0270612	0.329819	2.23363	0.0127537	0.0573917	0.987246	1	0.0255074	0.0765223
245	Lung	Calu.6	Ezh2_targets	2409	-0.257093	0.0211541	-0.365567	-5.1278	1	1	1.46574e-07	1.31917e-06	2.93148e-07	5.27667e-07
246	Lung	NCI.H1993	Ezh2_targets	2409	-0.330857	0.0241354	-0.423356	-3.83249	0.999937	0.999937	6.34261e-05	0.000570835	0.000126852	0.000190278
247	Lung	SW1573	Ezh2_targets	2409	-0.272807	0.0251013	-0.331225	-2.32732	0.990026	0.990026	0.00997414	0.0897673	0.0199483	0.0224418
248	Thyroid_gland	CAL.62	Ezh2_targets	2409	-0.133294	0.0256493	-0.317145	-7.16786	1	1	3.80909e-13	3.42818e-12	7.61817e-13	1.71409e-12
249	Cervix_Uteri	C.4I	Ezh2_targets	2409	0.00846695	0.0191034	0.0366277	1.47412	0.0702243	0.632019	0.929776	0.929776	0.140449	0.140449
250	Cervix_Uteri	C.4II	Ezh2_targets	2409	-0.046721	0.0197945	-0.0697404	-1.16292	0.877569	1	0.122431	0.157411	0.244861	0.244861
251	Pancreas	YAPC	Ezh2_targets	2409	-0.171905	0.0248912	-0.193862	-0.882137	0.811149	1	0.188851	0.566554	0.377703	0.485618
252	Colon	NCI.H747	Ezh2_targets	2409	-0.0187331	0.0189215	0.0425905	3.24094	0.000595672	0.00268052	0.999404	1	0.00119134	0.00357403
253	Prostate	BM.1604.DSMZ.	Ezh2_targets	2409	0.0663866	0.0171948	0.0807735	0.8367	0.201381	1	0.798619	0.798619	0.402761	0.72497
254	Cervix_Uteri	DoTc2.4510	Ezh2_targets	2409	0.026693	0.0187411	0.0696702	2.2932	0.0109182	0.0982638	0.989082	0.989082	0.0218364	0.0280754
255	Cervix_Uteri	HT.3	Ezh2_targets	2409	0.0645478	0.0203779	0.0956002	1.52383	0.0637759	0.286992	0.936224	1	0.127552	0.191328
256	Liver	Hep.3b	Ezh2_targets	2409	0.0213688	0.021382	-0.0660928	-4.09044	0.999978	0.999978	2.15281e-05	0.000193753	4.30563e-05	0.000387507
257	Colon	SW837	Ezh2_targets	2409	-0.010546	0.0219162	-0.0103792	0.00760903	0.496964	0.559085	0.503036	1	0.993929	0.993929
258	Pancreas	Capan.2	Ezh2_targets	2409	-0.222751	0.0260063	-0.19322	1.13553	0.128076	0.384229	0.871924	1	0.256153	0.384229
259	Pancreas	HuP.T4	Ezh2_targets	2409	-0.353826	0.0230917	-0.493641	-6.05479	1	1	7.03002e-10	6.32702e-09	1.406e-09	3.16351e-09
260	Breast	BT.20	Ezh2_targets	2409	0.0445762	0.0209659	0.0580644	0.643337	0.260003	1	0.739997	0.739997	0.520005	0.668578
261	Breast	KPL.1	Ezh2_targets	2409	-0.0673886	0.0234727	-0.0943451	-1.14842	0.874601	0.983927	0.125399	0.564293	0.250797	0.322453
262	Breast	MCF.7	Ezh2_targets	2409	-0.16162	0.0243743	-0.202984	-1.69705	0.955157	0.955157	0.0448434	0.403591	0.0896868	0.100898
263	Breast	HCC38	Ezh2_targets	2409	-0.0307242	0.0193916	0.00689536	1.93999	0.0261902	0.117856	0.97381	1	0.0523804	0.058928
264	Thyroid_gland	CGTH.W.1	Ezh2_targets	2409	-0.107611	0.0235733	-0.0666461	1.73777	0.0411256	0.0740261	0.958874	1	0.0822512	0.148052
1	Breast	HCC2157	KDM5A_targets	218	-0.0264802	0.0694951	-0.0857868	-0.853394	0.80328	1	0.19672	0.252926	0.393441	0.505853
2	Hematopoietic_system	THP1	KDM5A_targets	218	-0.0896332	0.0838895	0.114888	2.43798	0.00738478	0.0110772	0.992615	1	0.0147696	0.0147696
3	Brain	SK.N.DZ	KDM5A_targets	218	-0.169138	0.0761702	-0.168771	0.00482333	0.498076	0.640383	0.501924	1	0.996152	0.996152
4	Cervix_Uteri	SW756	KDM5A_targets	218	-0.00111197	0.0683551	-0.691147	-10.0949	1	1	2.91042e-24	8.73126e-24	5.82084e-24	1.74625e-23
5	Hematopoietic_system	CML.T1	KDM5A_targets	218	0.287873	0.0985957	0.212182	-0.767694	0.778666	1	0.221334	0.498003	0.442669	0.498003
6	Hematopoietic_system	NALM.1	KDM5A_targets	218	0.203326	0.0863904	0.0415368	-1.87277	0.96945	1	0.0305499	0.0549898	0.0610998	0.0916497
7	Bone	RD.ES	KDM5A_targets	218	0.0947859	0.0718311	0.138118	0.603245	0.273173	0.491711	0.726827	1	0.546346	0.546346
8	Lung	NCI.H2171	KDM5A_targets	218	0.20174	0.0859254	0.141509	-0.700967	0.758338	1	0.241662	0.310708	0.483324	0.543739
9	Lung	DMS53	KDM5A_targets	218	-0.196292	0.0922642	-0.141537	0.593464	0.276435	0.276435	0.723565	1	0.55287	0.55287
10	Lung	NCI.H748	KDM5A_targets	218	-0.191835	0.0900793	-0.115437	0.848125	0.198184	0.198184	0.801816	1	0.396368	0.396368
11	Lung	COLO.668	KDM5A_targets	218	-0.34468	0.0975614	-0.316999	0.283732	0.388308	0.499253	0.611692	1	0.776616	0.776616
12	Lung	COR.L88	KDM5A_targets	218	-0.239944	0.096442	-0.154673	0.884167	0.188303	0.211841	0.811697	1	0.376606	0.423682
13	Lung	COR.L279	KDM5A_targets	218	-0.327171	0.100585	-0.0997991	2.26051	0.011895	0.0133818	0.988105	1	0.0237899	0.0267637
14	Lung	DMS79	KDM5A_targets	218	-0.195059	0.0986014	-0.266376	-0.723288	0.765248	0.860905	0.234752	1	0.469503	0.528191
15	Lung	NCI.H1092	KDM5A_targets	218	-0.205035	0.0973864	-0.334475	-1.32914	0.908098	1	0.0919017	0.413558	0.183803	0.206779
16	Lung	NCI.H446	KDM5A_targets	218	-0.0534132	0.0669967	0.0292965	1.23453	0.108502	0.122065	0.891498	1	0.217004	0.24413
17	Lung	NCI.H810	KDM5A_targets	218	-0.0442284	0.079436	0.339187	4.82672	6.93986e-07	8.92267e-07	0.999999	1	1.38797e-06	1.78453e-06
18	Lung	UMC.11	KDM5A_targets	218	-0.272047	0.0872181	-0.107102	1.89118	0.0293003	0.0329628	0.9707	1	0.0586006	0.0586006
19	Hematopoietic_system	RPMI.8226	KDM5A_targets	218	-0.0342791	0.0834353	0.369346	4.83757	6.57168e-07	1.1829e-06	0.999999	1	1.31434e-06	1.9715e-06
20	Hematopoietic_system	SKO.007	KDM5A_targets	218	-0.364057	0.113577	0.414098	6.85131	3.65874e-12	5.48811e-12	1	1	7.31748e-12	9.40819e-12
21	Hematopoietic_system	U266	KDM5A_targets	218	-0.189501	0.088873	0.238372	4.81444	7.38076e-07	1.10711e-06	0.999999	1	1.47615e-06	1.89791e-06
22	Skin	SK.MEL.1	KDM5A_targets	218	-0.0959148	0.0782257	-0.0910075	0.0627324	0.47499	1	0.52501	0.787515	0.94998	1
23	Hematopoietic_system	NC.37	KDM5A_targets	218	-0.135886	0.076599	-0.14647	-0.138183	0.554952	0.624321	0.445048	1	0.890096	0.890096
24	Hematopoietic_system	RPMI	KDM5A_targets	218	-0.102721	0.0911705	0.279878	4.19653	1.35519e-05	2.03279e-05	0.999986	1	2.71039e-05	3.48478e-05
25	Hematopoietic_system	SU.DHL.16	KDM5A_targets	218	-0.188437	0.0768423	0.406538	7.74282	4.88498e-15	7.32747e-15	1	1	9.76996e-15	1.25614e-14
26	Hematopoietic_system	SU.DHL.6	KDM5A_targets	218	-0.186989	0.0901535	0.295816	5.35536	4.26922e-08	6.40384e-08	1	1	8.53845e-08	1.0978e-07
27	Hematopoietic_system	Jiyoye	KDM5A_targets	218	0.104272	0.0776307	0.441718	4.34681	6.9066e-06	1.24319e-05	0.999993	1	1.38132e-05	2.07198e-05
28	Hematopoietic_system	RAJI	KDM5A_targets	218	0.139083	0.0905984	0.221917	0.914306	0.180278	0.811251	0.819722	0.922187	0.360556	0.463572
29	Hematopoietic_system	P3HR1	KDM5A_targets	218	0.0286287	0.0870289	0.25352	2.58409	0.00488176	0.010984	0.995118	1	0.00976352	0.0146453
30	Hematopoietic_system	HS.Sultan	KDM5A_targets	218	-0.135418	0.0802363	0.43551	7.11558	5.57221e-13	1.003e-12	1	1	1.11444e-12	1.67166e-12
31	Hematopoietic_system	RL	KDM5A_targets	218	-0.0568592	0.089093	0.445984	5.64403	8.30577e-09	1.8688e-08	1	1	1.66115e-08	2.99008e-08
32	Hematopoietic_system	EB.2	KDM5A_targets	218	0.0418048	0.0842388	0.116991	0.892541	0.186052	0.418616	0.813948	1	0.372103	0.558155
33	Hematopoietic_system	EB.1	KDM5A_targets	218	0.0171924	0.0813787	0.222989	2.52887	0.00572152	0.00858227	0.994278	1	0.011443	0.0128734
34	Hematopoietic_system	NAMALWA	KDM5A_targets	218	-0.138446	0.0720345	0.482867	8.62522	0	0	1	1	0	0
35	Hematopoietic_system	CA46	KDM5A_targets	218	-0.042001	0.0737962	0.257763	4.06205	2.43216e-05	4.37788e-05	0.999976	1	4.86432e-05	6.25412e-05
36	Hematopoietic_system	SU.DHL.5	KDM5A_targets	218	-0.124806	0.088678	0.329639	5.12466	1.49039e-07	2.23559e-07	1	1	2.98078e-07	3.83243e-07
37	Colon	HCT.15	KDM5A_targets	218	0.109297	0.0742563	0.0872801	-0.296502	0.616576	1	0.383424	0.383424	0.766847	0.766847
38	Hematopoietic_system	BC.1	KDM5A_targets	218	0.123224	0.0730317	0.135915	0.173778	0.43102	0.969795	0.56898	0.85347	0.86204	0.86204
39	Colon	LS.174T	KDM5A_targets	218	-0.0828717	0.0690216	0.175237	3.73953	9.21821e-05	0.00020741	0.999908	1	0.000184364	0.000331855
40	Hematopoietic_system	SR	KDM5A_targets	218	0.0288195	0.0730196	0.11222	1.14216	0.126694	0.190041	0.873306	1	0.253387	0.253387
41	Hematopoietic_system	DG.75	KDM5A_targets	218	-0.0179995	0.0803818	0.453164	5.86157	2.29256e-09	4.1266e-09	1	1	4.58511e-09	6.87767e-09
42	Prostate	X22Rv1	KDM5A_targets	218	0.164074	0.0680167	0.0993265	-0.951942	0.829437	1	0.170563	0.219296	0.341127	0.438591
43	Hematopoietic_system	DB	KDM5A_targets	218	0.019816	0.089	-0.202663	-2.49976	0.993786	1	0.00621383	0.00798921	0.0124277	0.0159784
44	Hematopoietic_system	Daudi	KDM5A_targets	218	-0.0694429	0.0978845	-0.172353	-1.05134	0.853449	1	0.146551	0.32974	0.293102	0.439653
45	Hematopoietic_system	EB.3	KDM5A_targets	218	-0.0771663	0.101169	0.497515	5.68041	6.71843e-09	1.00776e-08	1	1	1.34369e-08	1.7276e-08
46	Hematopoietic_system	HT	KDM5A_targets	218	-0.00453276	0.0795353	0.196357	2.52579	0.00577194	0.00742106	0.994228	1	0.0115439	0.0129869
47	Hematopoietic_system	MHH.PREB.1	KDM5A_targets	218	-0.181353	0.0864575	0.401777	6.7447	7.66709e-12	1.38008e-11	1	1	1.53342e-11	2.30013e-11
48	Hematopoietic_system	DOHH.2	KDM5A_targets	218	0.242385	0.0879947	-0.407526	-7.3858	1	1	7.57705e-14	1.36387e-13	1.51541e-13	2.72774e-13
49	Hematopoietic_system	REC.1	KDM5A_targets	218	-0.0562499	0.0799979	0.257658	3.92395	4.35537e-05	6.53305e-05	0.999956	1	8.71073e-05	0.000111995
50	Hematopoietic_system	TANOUE	KDM5A_targets	218	0.16936	0.0811633	0.326871	1.94067	0.0261494	0.0784481	0.973851	1	0.0522987	0.0672412
51	Central_Nervous_System	SK.N.F1	KDM5A_targets	218	-0.0956158	0.0775727	-0.16406	-0.882321	0.811198	1	0.188802	0.424804	0.377604	0.424804
52	Lung	NCI.H1048	KDM5A_targets	218	-0.17835	0.0836327	-0.233478	-0.659167	0.745106	0.745106	0.254894	1	0.509789	0.655443
53	Lung	NCI.H187	KDM5A_targets	218	0.0670867	0.0792857	-0.309975	-4.75573	0.999999	1	9.88637e-07	2.96591e-06	1.97727e-06	5.93182e-06
54	Lung	NCI.H1436	KDM5A_targets	218	-0.244681	0.0924804	-0.205876	0.419595	0.337391	0.433788	0.662609	1	0.674781	0.867576
55	Lung	NCI.H1618	KDM5A_targets	218	-0.142532	0.0956332	-0.324773	-1.90562	0.97165	1	0.0283496	0.127573	0.0566992	0.0637866
56	Lung	NCI.H1694	KDM5A_targets	218	-0.380175	0.105482	-0.0119346	3.49103	0.000240582	0.00030932	0.999759	1	0.000481164	0.00061864
57	Lung	NCI.H1930	KDM5A_targets	218	-0.141323	0.089916	-0.134908	0.071349	0.47156	0.530505	0.52844	1	0.94312	0.94312
58	Lung	NCI.H1581	KDM5A_targets	218	-0.0617698	0.0805853	0.267473	4.08564	2.19778e-05	3.956e-05	0.999978	1	4.39556e-05	7.912e-05
59	Lung	NCI.H2081	KDM5A_targets	218	-0.242173	0.0885239	-0.198341	0.49514	0.31025	0.31025	0.68975	1	0.620501	0.620501
60	Lung	DMS273	KDM5A_targets	218	-0.094807	0.0773156	0.111028	2.66226	0.00388084	0.00582127	0.996119	1	0.00776169	0.0116425
61	Lung	NCI.H1770	KDM5A_targets	218	-0.0934575	0.0868002	-0.213957	-1.38824	0.917468	1	0.0825318	0.371393	0.165064	0.185696
62	Lung	NCI.H2107	KDM5A_targets	218	0.0966067	0.0780806	-0.294929	-5.01451	1	1	2.6585e-07	7.97551e-07	5.31701e-07	1.5951e-06
63	Lung	NCI.H69	KDM5A_targets	218	0.170724	0.0690386	-0.0915212	-3.79852	0.999927	1	7.27804e-05	0.000163756	0.000145561	0.000218341
64	Hematopoietic_system	KG.1	KDM5A_targets	218	-0.0960832	0.0740053	0.181433	3.74994	8.84377e-05	0.000159188	0.999912	1	0.000176875	0.000265313
65	Hematopoietic_system	BDCM	KDM5A_targets	218	-0.0869809	0.0666558	0.0504263	2.06144	0.0196304	0.0294456	0.98037	1	0.0392609	0.0441685
66	Hematopoietic_system	CESS	KDM5A_targets	218	-0.0229801	0.0707977	0.121153	2.03584	0.0208832	0.0469873	0.979117	1	0.0417665	0.0626497
67	Hematopoietic_system	JVM.3	KDM5A_targets	218	-0.0505412	0.0793457	0.00267364	0.670671	0.251215	0.565234	0.748785	1	0.50243	0.565234
68	Hematopoietic_system	MC.116	KDM5A_targets	218	-0.191376	0.0923598	0.483099	7.30269	1.40998e-13	2.11497e-13	1	1	2.81997e-13	3.62567e-13
69	Hematopoietic_system	X1A2	KDM5A_targets	218	-0.0591641	0.0763606	0.411926	6.16928	3.43009e-10	5.14513e-10	1	1	6.86017e-10	8.82022e-10
70	Hematopoietic_system	MC.CAR	KDM5A_targets	218	0.0134073	0.0784034	0.266772	3.23155	0.000615607	0.00138512	0.999384	1	0.00123121	0.00221619
71	Hematopoietic_system	HuT.78	KDM5A_targets	218	0.0421181	0.0691114	0.192031	2.16915	0.0150355	0.0270639	0.984964	1	0.030071	0.0386628
72	Hematopoietic_system	ARH.77	KDM5A_targets	218	-0.0610252	0.075123	0.489035	7.32213	1.22014e-13	2.19624e-13	1	1	2.44027e-13	3.66041e-13
73	Hematopoietic_system	MEC.1	KDM5A_targets	218	-0.119403	0.082996	0.521287	7.71953	5.88418e-15	8.82627e-15	1	1	1.17684e-14	1.51308e-14
74	Hematopoietic_system	KU812	KDM5A_targets	218	-0.0383783	0.0809804	0.219995	3.19056	0.000709985	0.00159747	0.99929	1	0.00141997	0.00255595
75	Hematopoietic_system	MEG.01	KDM5A_targets	218	-0.00470894	0.0779634	0.359054	4.66582	1.53697e-06	6.91638e-06	0.999998	1	3.07395e-06	9.22184e-06
76	Placenta	BeWo	KDM5A_targets	218	0.0644779	0.0745716	0.226949	2.17873	0.0146759	0.0660417	0.985324	1	0.0293519	0.0377381
77	Placenta	JAR	KDM5A_targets	218	-0.0467816	0.0878743	0.529087	6.55332	2.81354e-11	6.33046e-11	1	1	5.62708e-11	1.26609e-10
78	Placenta	JEG.3	KDM5A_targets	218	-0.141857	0.0885899	0.171562	3.53786	0.00020169	0.000302535	0.999798	1	0.00040338	0.000518631
79	Hematopoietic_system	CCRF.CEM	KDM5A_targets	218	0.0878053	0.0685729	0.0275127	-0.879249	0.810367	1	0.189633	0.34134	0.379266	0.379266
80	Hematopoietic_system	SEM	KDM5A_targets	218	-0.0890786	0.0690447	-0.00672516	1.19276	0.116482	0.174724	0.883518	1	0.232965	0.299526
81	Hematopoietic_system	ML.2	KDM5A_targets	218	-0.0320878	0.0790211	0.268848	3.8083	6.99622e-05	0.000125932	0.99993	1	0.000139924	0.000209887
82	Hematopoietic_system	MV.4.11	KDM5A_targets	218	0.0381895	0.0717944	0.247965	2.92189	0.00173957	0.00391404	0.99826	1	0.00347914	0.00447319
83	Hematopoietic_system	HL.60	KDM5A_targets	218	-0.0863851	0.0811287	0.468936	6.84494	3.8255e-12	5.73824e-12	1	1	7.65099e-12	9.83699e-12
84	Hematopoietic_system	PLB.985	KDM5A_targets	218	-0.0746302	0.0841547	0.492535	6.73955	7.94398e-12	1.1916e-11	1	1	1.5888e-11	2.04274e-11
85	Hematopoietic_system	MOLT.16	KDM5A_targets	218	-0.172576	0.0991786	0.509971	6.882	2.95097e-12	4.42646e-12	1	1	5.90195e-12	7.58822e-12
86	Hematopoietic_system	ST486	KDM5A_targets	218	-0.108984	0.0935696	0.459629	6.0769	6.12646e-10	9.18969e-10	1	1	1.22529e-09	1.57538e-09
87	Brain	D341Med	KDM5A_targets	218	0.0135428	0.0853688	0.0250953	0.135325	0.446178	0.80312	0.553822	0.99688	0.892355	0.892355
88	Central_Nervous_System	D283.Med	KDM5A_targets	218	0.0773557	0.0800178	0.360592	3.53966	0.000200318	0.000450716	0.9998	1	0.000400636	0.000901431
89	Brain	SK.N.BE.2..C	KDM5A_targets	218	0.0558087	0.0676053	0.00768707	-0.711802	0.761706	1	0.238294	0.536161	0.476587	0.857857
90	Central_Nervous_System	SK.N.AS	KDM5A_targets	218	0.0426882	0.0662864	-0.0194277	-0.937083	0.825642	1	0.174358	0.392305	0.348716	0.448349
91	Hematopoietic_system	J.RT3.T3.5	KDM5A_targets	218	-0.0664993	0.081317	0.396229	5.69043	6.33611e-09	1.1405e-08	1	1	1.26722e-08	1.90083e-08
92	Hematopoietic_system	MOLT.4	KDM5A_targets	218	-0.0825569	0.0917567	0.552134	6.9171	2.30482e-12	3.45723e-12	1	1	4.60965e-12	5.92669e-12
93	Hematopoietic_system	NALM.6	KDM5A_targets	218	0.182166	0.0784794	0.332133	1.91091	0.0280079	0.0840237	0.971992	1	0.0560158	0.0840237
94	Hematopoietic_system	JM1	KDM5A_targets	218	-0.102578	0.0972656	0.18748	2.98213	0.00143127	0.0021469	0.998569	1	0.00286253	0.0036804
95	Hematopoietic_system	Kasumi.2	KDM5A_targets	218	-0.0276334	0.0796526	-0.221595	-2.4351	0.992556	1	0.00744382	0.0167486	0.0148876	0.0267978
96	Hematopoietic_system	Toledo	KDM5A_targets	218	-0.169781	0.0700637	0.0671183	3.3812	0.000360845	0.000541267	0.999639	1	0.000721689	0.000927886
97	Lung	DMS114	KDM5A_targets	218	-0.123636	0.0852811	0.283541	4.77453	9.00654e-07	1.15798e-06	0.999999	1	1.80131e-06	2.31597e-06
98	Cervix_Uteri	C32TG	KDM5A_targets	218	0.0529781	0.0721575	-0.220601	-3.79141	0.999925	1	7.48959e-05	0.000112344	0.000149792	0.00019259
99	Central_Nervous_System	MC.IXC	KDM5A_targets	218	0.0858535	0.0840839	0.377588	3.46956	0.000260655	0.000586474	0.999739	1	0.00052131	0.00117295
100	Hematopoietic_system	GDM.1	KDM5A_targets	218	0.319816	0.0868718	-0.0878483	-4.69272	0.999999	1	1.34801e-06	2.02201e-06	2.69601e-06	4.04402e-06
101	Colon	COLO.320HSR	KDM5A_targets	218	0.0256718	0.0761109	0.536177	6.70739	9.90696e-12	4.45813e-11	1	1	1.98139e-11	8.91627e-11
102	Lung	COLO.320DM	KDM5A_targets	218	0.0167923	0.0828315	0.416494	4.82548	6.98333e-07	1.57125e-06	0.999999	1	1.39667e-06	3.1425e-06
103	Lung	NCI.H524	KDM5A_targets	218	0.0299244	0.063008	0.280689	3.97988	3.44757e-05	5.17136e-05	0.999966	1	6.89514e-05	0.000103427
104	Skin	A7	KDM5A_targets	218	0.0856769	0.071204	0.352781	3.75125	8.79768e-05	0.000197948	0.999912	1	0.000175954	0.000395896
105	Hematopoietic_system	HH	KDM5A_targets	218	-0.00706438	0.0828913	0.400733	4.91967	4.33451e-07	7.80212e-07	1	1	8.66903e-07	1.30035e-06
106	Hematopoietic_system	BV.173	KDM5A_targets	218	0.0480946	0.0820129	0.398801	4.27623	9.50423e-06	1.42563e-05	0.99999	1	1.90085e-05	2.44395e-05
107	Colon	RKO.E6	KDM5A_targets	218	-0.0315333	0.0850516	0.548932	6.82486	4.40059e-12	6.60089e-12	1	1	8.80118e-12	1.13158e-11
108	Hematopoietic_system	K.562	KDM5A_targets	218	-0.165188	0.0906846	0.535136	7.72263	5.66214e-15	8.49321e-15	1	1	1.13243e-14	1.45598e-14
109	Hematopoietic_system	BC.2	KDM5A_targets	218	0.0684485	0.0870306	0.368863	3.45183	0.000278399	0.000417599	0.999722	1	0.000556799	0.000715884
110	Hematopoietic_system	CRO.AP2	KDM5A_targets	218	0.204637	0.0791106	0.554198	4.41863	4.96645e-06	1.11745e-05	0.999995	1	9.93291e-06	1.48994e-05
111	Hematopoietic_system	BC.3	KDM5A_targets	218	0.0747811	0.0796834	0.247602	2.16885	0.015047	0.0270847	0.984953	1	0.0300941	0.0386924
112	Hematopoietic_system	CRO.AP5	KDM5A_targets	218	0.0925644	0.0772536	0.363406	3.50588	0.000227553	0.000341329	0.999772	1	0.000455105	0.000511994
113	Hematopoietic_system	HuNS1	KDM5A_targets	218	0.335901	0.101593	0.610591	2.70383	0.00342726	0.00616906	0.996573	1	0.00685451	0.00771132
114	Hematopoietic_system	MJ	KDM5A_targets	218	-0.00840307	0.0733561	0.465785	6.46419	5.09209e-11	9.16577e-11	1	1	1.01842e-10	1.52763e-10
115	Colon	COLO201	KDM5A_targets	218	-0.0237803	0.0772561	0.237223	3.37842	0.000364517	0.00164033	0.999635	1	0.000729035	0.00164033
116	Stomach	AGS	KDM5A_targets	218	0.0991766	0.0721661	0.269657	2.36234	0.00907996	0.0408598	0.99092	1	0.0181599	0.0233485
117	Stomach	KATO.III	KDM5A_targets	218	0.171277	0.0756784	0.219745	0.640441	0.260943	0.782829	0.739057	0.950216	0.521886	0.587122
118	Stomach	SNU.16	KDM5A_targets	218	0.157282	0.0774372	0.291814	1.7373	0.0411674	0.370507	0.958833	0.958833	0.0823348	0.123502
119	Lung	COR.L105	KDM5A_targets	218	-0.186584	0.0800656	-0.114607	0.898978	0.184332	0.276498	0.815668	1	0.368665	0.473997
120	Lung	NCI.H2009	KDM5A_targets	218	-0.292438	0.0976833	-0.256925	0.363557	0.358094	0.460407	0.641906	1	0.716189	0.805712
121	Lung	NCI.H1838	KDM5A_targets	218	-0.150058	0.0800519	-0.196658	-0.58213	0.71976	0.925406	0.28024	0.840719	0.560479	0.630539
122	Lung	NCI.H2030	KDM5A_targets	218	-0.338388	0.0950716	-0.0969786	2.53924	0.00555469	0.00833203	0.994445	1	0.0111094	0.0142835
123	Lung	NCI.H522	KDM5A_targets	218	0.085257	0.0649674	0.196555	1.71314	0.0433435	0.0650153	0.956656	1	0.0866871	0.130031
124	Liver	SNU.475	KDM5A_targets	218	0.0885382	0.0833726	-0.0233069	-1.34151	0.910122	1	0.0898777	0.202225	0.179755	0.269633
125	Liver	SNU.449	KDM5A_targets	218	0.297017	0.0904918	-0.340125	-7.04088	1	1	9.55141e-13	2.14907e-12	1.91028e-12	4.29814e-12
126	Skin	CHL.1	KDM5A_targets	218	-0.005632	0.071549	0.0829477	1.23803	0.107853	0.323559	0.892147	1	0.215706	0.323559
127	Skin	HMCB	KDM5A_targets	218	-0.101272	0.0688292	-0.0187419	1.19905	0.115254	0.148184	0.884746	1	0.230509	0.230509
128	Skin	SH.4	KDM5A_targets	218	-0.0740037	0.0642288	0.159115	3.6295	0.000141984	0.000638928	0.999858	1	0.000283968	0.00127786
129	Lung	SHP.77	KDM5A_targets	218	0.220235	0.0754047	-0.00647306	-3.00655	0.998679	1	0.00132114	0.00237805	0.00264227	0.00475609
130	Breast	HCC1395	KDM5A_targets	218	0.367988	0.0869424	0.171282	-2.26249	0.988167	1	0.0118335	0.0152144	0.0236669	0.0304289
131	Breast	HCC1954	KDM5A_targets	218	0.139525	0.0777637	-0.0587721	-2.55	0.994614	1	0.00538621	0.00692512	0.0107724	0.0138502
132	Lung	NCI.H82	KDM5A_targets	218	0.0688944	0.0994505	0.177393	1.09098	0.13764	0.247753	0.86236	1	0.275281	0.495505
133	Hematopoietic_system	GA10	KDM5A_targets	218	0.333502	0.0854278	0.185806	-1.7289	0.958087	1	0.0419132	0.0628698	0.0838264	0.12574
134	Liver	C3A	KDM5A_targets	218	0.288756	0.0991166	-0.192561	-4.85607	0.999999	1	5.98705e-07	6.73544e-07	1.19741e-06	1.19741e-06
135	Lung	A427	KDM5A_targets	218	0.163368	0.0859958	-0.340982	-5.86483	1	1	2.24803e-09	3.37205e-09	4.49606e-09	6.74409e-09
136	Liver	SNU.423	KDM5A_targets	218	0.246787	0.0983374	-0.314946	-5.7123	1	1	5.57286e-09	8.35929e-09	1.11457e-08	1.67186e-08
137	Colon	HCT.8	KDM5A_targets	218	-0.0374411	0.0625142	-0.16292	-2.00721	0.977636	1	0.0223635	0.0670906	0.0447271	0.0805087
138	Colon	SW1116	KDM5A_targets	218	-0.218398	0.0739337	-0.148447	0.946124	0.172043	0.258064	0.827957	1	0.344085	0.387096
139	Central_Nervous_System	SNB.19	KDM5A_targets	218	-0.16841	0.0676667	-0.353352	-2.73313	0.996863	0.996863	0.00313675	0.0282308	0.0062735	0.0112923
140	Colon	SW480	KDM5A_targets	218	-0.0730463	0.0723623	-0.157858	-1.17204	0.879409	0.879409	0.120591	1	0.241182	0.361773
141	Central_Nervous_System	SW1088	KDM5A_targets	218	-0.119918	0.0690768	-0.44495	-4.70537	0.999999	1	1.26702e-06	2.28064e-06	2.53404e-06	3.25805e-06
142	Central_Nervous_System	SW1783	KDM5A_targets	218	-0.139268	0.0745737	-0.505437	-4.91017	1	1	4.54989e-07	1.36497e-06	9.09978e-07	2.04745e-06
143	Liver	HepG2	KDM5A_targets	218	-0.0630831	0.0688002	-0.0465029	0.240991	0.404781	1	0.595219	0.595219	0.809562	0.910758
144	Pancreas	HPAF.II	KDM5A_targets	218	0.0138675	0.0676347	-0.331037	-5.09952	1	1	1.70258e-07	2.55386e-07	3.40515e-07	5.10773e-07
145	Brain	CHP.212	KDM5A_targets	218	-0.00859674	0.0676985	0.0283881	0.546317	0.292424	0.438636	0.707576	1	0.584848	0.751948
146	Brain	A172	KDM5A_targets	218	-0.0587834	0.0759792	-0.164381	-1.38983	0.917709	1	0.0822909	0.123436	0.164582	0.164582
147	Central_Nervous_System	H4	KDM5A_targets	218	-0.0689541	0.0614456	0.0916737	2.61415	0.00447255	0.00670882	0.995527	1	0.0089451	0.0134176
148	Prostate	CaHPV.10	KDM5A_targets	218	-0.0168149	0.0683937	-0.0393267	-0.32915	0.628979	1	0.371021	0.556532	0.742042	0.742042
149	Lung	NCI.H2195	KDM5A_targets	218	-0.0923717	0.0772244	-0.212365	-1.55383	0.939887	1	0.060113	0.180339	0.120226	0.154576
150	Lung	NCI.H661	KDM5A_targets	218	0.189238	0.0641584	-0.232679	-6.57618	1	1	2.41343e-11	5.43023e-11	4.82687e-11	1.08605e-10
151	Stomach	SNU.1	KDM5A_targets	218	0.148667	0.0754138	0.437586	3.83111	6.37829e-05	0.000143511	0.999936	1	0.000127566	0.000229618
152	Esophagus	OE19	KDM5A_targets	218	-0.136754	0.0856874	-0.165909	-0.340247	0.633165	0.949747	0.366835	0.825379	0.733671	0.943291
153	Lung	NCI.H1623	KDM5A_targets	218	-0.0771114	0.0781797	-0.109511	-0.41442	0.660717	1	0.339283	0.61071	0.678566	0.678566
154	Lung	NCI.H1792	KDM5A_targets	218	-0.126679	0.0852042	0.0419789	1.97946	0.0238824	0.0537354	0.976118	1	0.0477648	0.0716472
155	Breast	BT474	KDM5A_targets	218	0.0646502	0.0676861	0.0683297	0.0543618	0.478323	1	0.521677	0.521677	0.956647	0.956647
156	Lung	NCI.H1975	KDM5A_targets	218	-0.0981191	0.0795236	-0.00909307	1.11949	0.131465	0.295796	0.868535	1	0.26293	0.394395
157	Breast	HCC1143	KDM5A_targets	218	-0.235505	0.0814247	-0.405825	-2.09175	0.98177	1	0.0182305	0.0546914	0.036461	0.0656297
158	Lung	NCI.H1703	KDM5A_targets	218	-0.306299	0.100089	-0.0778268	2.28269	0.0112245	0.0126275	0.988776	1	0.0224489	0.0224489
159	Esophagus	KYSE.30	KDM5A_targets	218	-0.12341	0.0739934	-0.209702	-1.16622	0.878236	1	0.121764	0.273968	0.243528	0.313107
160	Lung	NCI.H650	KDM5A_targets	218	0.0277798	0.0612641	0.0492029	0.349686	0.363287	0.653917	0.636713	1	0.726574	0.934167
161	Lung	NCI.H1650	KDM5A_targets	218	-0.206527	0.0859687	-0.12086	0.996486	0.159507	0.205081	0.840493	1	0.319014	0.410161
162	Lung	NCI.H2126	KDM5A_targets	218	-0.265557	0.0862522	-0.182665	0.961037	0.168267	0.2524	0.831733	1	0.336534	0.432686
163	Lung	NCI.H1437	KDM5A_targets	218	-0.256565	0.0759446	-0.167147	1.17741	0.119516	0.215129	0.880484	1	0.239032	0.358548
164	Lung	NCI.H2347	KDM5A_targets	218	-0.166977	0.0689596	-0.198573	-0.458195	0.676594	0.869906	0.323406	0.970219	0.646813	0.646813
165	Lung	NCI.H441	KDM5A_targets	218	-0.106238	0.0791962	-0.145982	-0.501842	0.692111	0.889856	0.307889	0.923668	0.615779	0.692751
166	Colon	WIDR	KDM5A_targets	218	-0.192993	0.0672537	-0.0986523	1.40276	0.0803445	0.0903876	0.919655	1	0.160689	0.160689
167	Esophagus	OE33	KDM5A_targets	218	-0.199093	0.0752237	-0.29837	-1.31975	0.906541	1	0.0934592	0.420566	0.186918	0.280378
168	Lung	NCI.H838	KDM5A_targets	218	-0.403552	0.105791	-0.0391296	3.44473	0.000285816	0.000428724	0.999714	1	0.000571632	0.000734955
169	Esophagus	OE21	KDM5A_targets	218	-0.240886	0.0780479	-0.129687	1.42475	0.0771146	0.086754	0.922885	1	0.154229	0.154229
170	Lung	SK.MES.1	KDM5A_targets	218	-0.248562	0.0848464	-0.332961	-0.994726	0.840065	0.840065	0.159935	1	0.319869	0.479804
171	Lung	NCI.H322	KDM5A_targets	218	0.078863	0.0660683	-0.162081	-3.64689	0.999867	1	0.000132718	0.000199078	0.000265437	0.000398155
172	Lung	SW900	KDM5A_targets	218	-0.235603	0.0832818	-0.12405	1.33946	0.0902099	0.135315	0.90979	1	0.18042	0.27063
173	Liver	SNU.182	KDM5A_targets	218	-0.0994561	0.0689355	-0.252138	-2.21486	0.986615	1	0.0133849	0.0240928	0.0267698	0.0401547
174	Lung	NCI.H2122	KDM5A_targets	218	0.0565911	0.0700423	-0.0838567	-2.00519	0.977528	1	0.0224715	0.028892	0.044943	0.0577839
175	Lung	NCI.H1573	KDM5A_targets	218	-0.0780059	0.0776476	-0.111544	-0.431927	0.667103	1	0.332897	0.599215	0.665795	0.749019
176	Lung	NCI.H2170	KDM5A_targets	218	-0.0166682	0.0680466	-0.0701445	-0.785877	0.78403	1	0.21597	0.388746	0.43194	0.555351
177	Lung	NCI.H1793	KDM5A_targets	218	-0.103477	0.0804481	-0.196626	-1.15788	0.876544	1	0.123456	0.22222	0.246912	0.277775
178	Pancreas	Capan.1	KDM5A_targets	218	0.0605647	0.0677042	-0.147417	-3.07192	0.998937	1	0.00106345	0.0019142	0.00212689	0.00319034
179	Lung	NCH.I.H1651	KDM5A_targets	218	-0.139814	0.0855266	-0.206072	-0.774707	0.780743	1	0.219257	0.493327	0.438513	0.493327
180	Lung	ChaGo.K.1	KDM5A_targets	218	-0.165201	0.0798986	0.168185	4.1726	1.50569e-05	2.71024e-05	0.999985	1	3.01137e-05	5.42047e-05
181	Pharynx	HTB.43.FaDu.	KDM5A_targets	218	-0.064763	0.0850647	0.528203	6.97076	1.57618e-12	1.41857e-11	1	1	3.15237e-12	1.41857e-11
182	Breast	HCC1937	KDM5A_targets	218	0.0691524	0.0738541	-0.0661411	-1.8319	0.966517	1	0.033483	0.0602695	0.0669661	0.120539
183	Lung	NCI.H2405	KDM5A_targets	218	0.0126489	0.0642385	0.0172783	0.0720661	0.471275	0.848294	0.528725	0.951706	0.942549	0.942549
184	Prostate	RWPE.1	KDM5A_targets	218	-0.0349491	0.0752204	0.257181	3.88365	5.14492e-05	0.000463043	0.999949	0.999949	0.000102898	0.000463043
185	Pancreas	AsPC.1	KDM5A_targets	218	0.162884	0.0952477	-0.657012	-8.60803	1	1	3.71625e-18	5.57438e-18	7.4325e-18	1.11488e-17
186	Pancreas	MiaPaCa	KDM5A_targets	218	0.0601714	0.080401	0.220787	1.99769	0.0228753	0.205877	0.977125	0.977125	0.0457505	0.137252
187	Connective_Tissue	HT.1080	KDM5A_targets	218	-0.0438926	0.074383	-0.0180579	0.34732	0.364175	1	0.635825	0.817489	0.728351	0.819395
188	Skin	C.33A	KDM5A_targets	218	0.187002	0.0638516	0.0135892	-2.71587	0.996695	1	0.0033051	0.00991529	0.00661019	0.0198306
189	Connective_Tissue	SW684	KDM5A_targets	218	0.100931	0.072139	-0.143814	-3.39269	0.999654	1	0.000346052	0.000622894	0.000692105	0.00124579
190	Skin	MALME.3M	KDM5A_targets	218	0.255442	0.0911199	-0.307967	-6.18316	1	1	3.14155e-10	4.71232e-10	6.2831e-10	9.42464e-10
191	Breast	MDA.MB.453	KDM5A_targets	218	0.0752429	0.0813583	0.04065	-0.425192	0.664651	1	0.335349	0.603627	0.670697	1
192	Lung	NCI.H358	KDM5A_targets	218	-0.0289374	0.0703373	-0.0827193	-0.764629	0.777754	1	0.222246	0.333369	0.444492	0.500054
193	Bone	SW1353	KDM5A_targets	218	0.141002	0.0737751	-0.691273	-11.2813	1	1	8.12063e-30	1.21809e-29	1.62413e-29	2.43619e-29
194	Lung	Wi.38	KDM5A_targets	218	-0.176878	0.0796752	-0.663884	-6.11239	1	1	4.90737e-10	8.83326e-10	9.81473e-10	1.47221e-09
195	Skin	A101D	KDM5A_targets	218	0.0234002	0.0675023	-0.0716378	-1.40792	0.920423	1	0.079577	0.119366	0.159154	0.204627
196	Skin	A375	KDM5A_targets	218	0.0790752	0.0604839	0.091066	0.198248	0.421426	0.632138	0.578574	1	0.842851	0.842851
197	Skin	COLO.829	KDM5A_targets	218	0.0183927	0.0705039	0.16234	2.04169	0.020591	0.0463298	0.979409	1	0.0411821	0.0741277
198	Lung	NCI.H1666	KDM5A_targets	218	-0.265947	0.0871065	0.087826	4.06139	2.43908e-05	4.39035e-05	0.999976	1	4.87816e-05	8.78069e-05
199	Skin	WM.115	KDM5A_targets	218	-0.164611	0.0721531	-0.239109	-1.03251	0.849082	1	0.150918	0.452753	0.301835	0.388074
200	Lung	NCI.H1395	KDM5A_targets	218	0.0565526	0.0800201	-0.172369	-2.8608	0.997887	1	0.00211287	0.00271655	0.00422574	0.00543309
201	Lung	NCI.H1563	KDM5A_targets	218	-0.113105	0.0875508	-0.206234	-1.06372	0.856272	1	0.143728	0.258711	0.287457	0.369587
202	Stomach	SNU.5	KDM5A_targets	218	0.0313059	0.0698646	-0.113857	-2.07778	0.981135	1	0.0188649	0.0282973	0.0377297	0.0565946
203	Bone	SJSA.1	KDM5A_targets	218	-0.130118	0.0826813	-0.271313	-1.7077	0.956154	1	0.0438459	0.131538	0.0876918	0.157845
204	Lung	Calu.1	KDM5A_targets	218	-0.135241	0.0779985	-0.10449	0.394252	0.346697	0.520046	0.653303	1	0.693395	0.891508
205	Lung	NCI.H2052	KDM5A_targets	218	-0.071146	0.0723076	-0.337612	-3.68517	0.999886	1	0.000114275	0.000257118	0.00022855	0.000514237
206	Lung	NCI.H226	KDM5A_targets	218	-0.0350601	0.0643828	-0.277758	-3.76961	0.999918	1	8.17529e-05	0.000105111	0.000163506	0.000210222
207	Bone	MG.63	KDM5A_targets	218	-0.212026	0.0727675	-0.248974	-0.507762	0.69419	0.89253	0.30581	0.917431	0.61162	0.61162
208	Pharynx	Detroit562	KDM5A_targets	218	0.0613794	0.0646418	0.0747521	0.206874	0.418054	1	0.581946	0.748216	0.836108	0.940622
209	Lung	GCT	KDM5A_targets	218	0.162462	0.0759318	0.253943	1.20478	0.114144	1	0.885856	0.885856	0.228288	0.342433
210	Lung	NCI.H1355	KDM5A_targets	218	-0.0175593	0.0842009	-0.00345062	0.167559	0.433465	0.780237	0.566535	1	0.86693	0.975296
211	Lung	NCI.H2087	KDM5A_targets	218	0.0786872	0.0781545	0.00204768	-0.980616	0.836609	1	0.163391	0.163391	0.326782	0.326782
212	Skin	SK.MEL.3	KDM5A_targets	218	-0.164328	0.0700672	0.268363	6.17537	3.30035e-10	4.95052e-10	1	1	6.60069e-10	9.90104e-10
213	Connective_Tissue	SW872	KDM5A_targets	218	0.115185	0.073513	-0.224508	-4.62085	0.999998	1	1.91088e-06	3.43958e-06	3.82175e-06	6.87915e-06
214	Thyroid_gland	BHT.101	KDM5A_targets	218	-0.141156	0.0873544	0.186063	3.74588	8.98811e-05	0.000161786	0.99991	1	0.000179762	0.000323572
215	Breast	EFM.19	KDM5A_targets	218	-0.0530275	0.0844815	0.31846	4.39726	5.48128e-06	4.93315e-05	0.999995	0.999995	1.09626e-05	9.8663e-05
216	Breast	HCC2218	KDM5A_targets	218	0.195798	0.0793001	0.0104914	-2.33678	0.990275	1	0.00972526	0.0109409	0.0194505	0.0218818
217	Breast	UACC.812	KDM5A_targets	218	0.10279	0.0704507	-0.269032	-5.27776	1	1	6.53864e-08	8.40682e-08	1.30773e-07	1.68136e-07
218	Breast	UACC.893	KDM5A_targets	218	0.221181	0.0790535	-0.134262	-4.49624	0.999997	1	3.4583e-06	5.18745e-06	6.9166e-06	1.03749e-05
219	Breast	DU4475	KDM5A_targets	218	-0.17877	0.0936318	-0.268552	-0.958889	0.831193	1	0.168807	0.506422	0.337614	0.506422
220	Breast	HCC1599	KDM5A_targets	218	0.00830791	0.0753574	-0.0808606	-1.18327	0.88165	1	0.11835	0.21303	0.2367	0.426061
221	Breast	MT.3	KDM5A_targets	218	0.0555825	0.0739147	0.126072	0.953656	0.170129	0.510387	0.829871	1	0.340258	0.38279
222	Cervix_Uteri	SiHa	KDM5A_targets	218	0.0427594	0.0674814	-0.0658127	-1.60892	0.946183	1	0.0538169	0.0807254	0.107634	0.161451
223	Colon	SW.620	KDM5A_targets	218	-0.00505679	0.0723889	0.156914	2.23751	0.0126265	0.0378796	0.987373	1	0.0252531	0.0454555
224	Lung	NCI	KDM5A_targets	218	-0.0397012	0.0832355	-0.317772	-3.34077	0.999582	1	0.000417727	0.00187977	0.000835454	0.00187977
225	Colon	SW1417	KDM5A_targets	218	-0.156436	0.0717794	0.0770354	3.25263	0.00057172	0.0010291	0.999428	1	0.00114344	0.00171516
226	Colon	LS1034	KDM5A_targets	218	-0.0133894	0.069738	0.161209	2.50364	0.00614622	0.0553159	0.993854	0.993854	0.0122924	0.0221264
227	Colon	NCI.H508	KDM5A_targets	218	0.0728692	0.0536502	0.0853805	0.233202	0.407802	1	0.592198	0.761397	0.815604	1
228	Colon	SW403	KDM5A_targets	218	-0.194886	0.0725089	-0.125299	0.9597	0.168603	0.379357	0.831397	1	0.337206	0.606971
229	Colon	SW48	KDM5A_targets	218	0.0127758	0.0711684	-0.0349004	-0.669906	0.748541	1	0.251459	0.452626	0.502918	0.565782
230	Colon	T84	KDM5A_targets	218	0.00611946	0.066516	-0.0146297	-0.311942	0.622458	1	0.377542	0.377542	0.755084	0.755084
231	Colon	SW948	KDM5A_targets	218	-0.0606544	0.0661578	-0.187175	-1.91241	0.972088	1	0.027912	0.0418679	0.0558239	0.0837359
232	Lung	NCI.H23	KDM5A_targets	218	-0.171665	0.0753623	-0.0305317	1.87273	0.0305528	0.0549951	0.969447	1	0.0611057	0.10999
233	Central_Nervous_System	DBTRG.05MG	KDM5A_targets	218	-0.315152	0.075629	-0.425491	-1.45895	0.92771	0.92771	0.0722898	0.650608	0.14458	0.185888
234	Liver	SNU.387	KDM5A_targets	218	-0.0156524	0.0741941	-0.596014	-7.82221	1	1	2.59527e-15	5.83937e-15	5.19055e-15	1.16787e-14
235	Breast	MDA.MB.175.VII	KDM5A_targets	218	0.506795	0.107116	-0.58199	-10.1645	1	1	1.42725e-24	2.56905e-24	2.8545e-24	5.13811e-24
236	Central_Nervous_System	CCF.STTG1	KDM5A_targets	218	0.508976	0.111819	-0.563728	-9.59325	1	1	4.26774e-22	6.40162e-22	8.53549e-22	1.28032e-21
237	Central_Nervous_System	DK.MG	KDM5A_targets	218	0.0820261	0.0872214	-0.338214	-4.81808	0.999999	1	7.24717e-07	1.08708e-06	1.44943e-06	1.86356e-06
238	Pancreas	HPAC	KDM5A_targets	218	0.303927	0.0948104	-0.331795	-6.70519	1	1	1.00575e-11	1.50863e-11	2.0115e-11	3.01725e-11
239	Colon	NCI.H716	KDM5A_targets	218	0.0645783	0.0665101	0.0904541	0.389051	0.348619	0.448225	0.651381	1	0.697239	0.89645
240	Pancreas	SW1990	KDM5A_targets	218	0.332926	0.0847797	-0.230674	-6.64782	1	1	1.4873e-11	3.34642e-11	2.9746e-11	6.69285e-11
241	Brain	NCI.H295R	KDM5A_targets	218	0.14895	0.0618489	-0.0500187	-3.21702	0.999352	1	0.000647649	0.00116577	0.0012953	0.00194295
242	Lung	DMS153	KDM5A_targets	218	-0.205407	0.0954991	-0.246862	-0.434089	0.667888	0.751374	0.332112	1	0.664223	0.747251
243	Lung	NCI.H720	KDM5A_targets	218	-0.0374766	0.0665694	0.0294217	1.00494	0.157463	0.202452	0.842537	1	0.314926	0.404905
244	Liver	SNU.398	KDM5A_targets	218	0.271486	0.099608	0.294189	0.227927	0.409851	0.922166	0.590149	0.885223	0.819703	1
245	Lung	Calu.6	KDM5A_targets	218	-0.255491	0.0746573	-0.0652786	2.5478	0.00542023	0.00609776	0.99458	1	0.0108405	0.0108405
246	Lung	NCI.H1993	KDM5A_targets	218	-0.330711	0.086626	-0.256645	0.855004	0.196274	0.294412	0.803726	1	0.392549	0.504706
247	Lung	SW1573	KDM5A_targets	218	-0.272244	0.0850667	-0.120481	1.78404	0.0372084	0.0418595	0.962792	1	0.0744168	0.0744168
248	Thyroid_gland	CAL.62	KDM5A_targets	218	-0.135516	0.0868115	0.322144	5.27188	6.75177e-08	1.21532e-07	1	1	1.35035e-07	2.02553e-07
249	Cervix_Uteri	C.4I	KDM5A_targets	218	0.00842532	0.0654894	-0.41319	-6.43792	1	1	6.05628e-11	1.09013e-10	1.21126e-10	2.18026e-10
250	Cervix_Uteri	C.4II	KDM5A_targets	218	-0.0466106	0.0664138	-0.356161	-4.66094	0.999998	1	1.57387e-06	3.5412e-06	3.14773e-06	7.0824e-06
251	Pancreas	YAPC	KDM5A_targets	218	-0.169768	0.0859204	-0.320485	-1.75415	0.960298	1	0.0397023	0.17866	0.0794046	0.119107
252	Colon	NCI.H747	KDM5A_targets	218	-0.0174568	0.0648866	-0.0572474	-0.613233	0.730139	1	0.269861	0.48575	0.539722	0.607188
253	Prostate	BM.1604.DSMZ.	KDM5A_targets	218	0.062517	0.0655634	0.0541068	-0.128276	0.551035	1	0.448965	0.577241	0.897931	0.897931
254	Cervix_Uteri	DoTc2.4510	KDM5A_targets	218	0.0269913	0.0703839	-0.155825	-2.59741	0.995303	1	0.0046965	0.00845371	0.00939301	0.0169074
255	Cervix_Uteri	HT.3	KDM5A_targets	218	0.0635098	0.0703162	0.172011	1.54304	0.0614104	0.552694	0.93859	0.93859	0.122821	0.221077
256	Liver	Hep.3b	KDM5A_targets	218	0.0213838	0.0737674	0.140201	1.6107	0.053623	0.241304	0.946377	1	0.107246	0.321738
257	Colon	SW837	KDM5A_targets	218	-0.0102866	0.0764348	0.12641	1.78841	0.036855	0.0552826	0.963145	1	0.0737101	0.0947701
258	Pancreas	Capan.2	KDM5A_targets	218	-0.222261	0.0920676	-0.28274	-0.656899	0.744377	1	0.255623	0.383435	0.511246	0.511246
259	Pancreas	HuP.T4	KDM5A_targets	218	-0.351101	0.0836574	-0.0346652	3.78252	7.76232e-05	0.000116435	0.999922	1	0.000155246	0.000199603
260	Breast	BT.20	KDM5A_targets	218	0.0461266	0.071737	-0.0777787	-1.72721	0.957935	1	0.0420646	0.0757162	0.0841292	0.151432
261	Breast	KPL.1	KDM5A_targets	218	-0.0675263	0.0842281	0.0835421	1.79356	0.0364414	0.0819932	0.963559	1	0.0728828	0.131189
262	Breast	MCF.7	KDM5A_targets	218	-0.160562	0.0830716	0.210949	4.47217	3.87157e-06	6.96883e-06	0.999996	1	7.74314e-06	1.39377e-05
263	Breast	HCC38	KDM5A_targets	218	-0.0293142	0.0701669	-0.392798	-5.18027	1	1	1.1078e-07	1.99405e-07	2.21561e-07	3.9881e-07
264	Thyroid_gland	CGTH.W.1	KDM5A_targets	218	-0.109445	0.0814146	-0.0385815	0.870403	0.19204	0.28806	0.80796	1	0.38408	0.57612
