# Supplementary material for: Co-Regulation of Histone-Modifying Enzymes in Cancer
Source: PLoS One. 2011 Aug 23;6(8):e24023. doi: 10.1371/journal.pone.0024023 (PMC3160334; doi:10.1371/journal.pone.0024023)
Supplement: Table S8 — Correlation coefficient of expression values of KDM5A , EZH2 , KDM5A and EZH2 target genes, and genomic regions displaying H3K4me3 and H3K27me3 in human cancer cell lines (GSK database). (XLS) [file pone.0024023.s010.xls]

## Sheet: Sheet1
Set1	Set2	Number of Cell Lines	PCC	Standard Error
H3K27me3_targets	Ezh2_targets	118	0.863491	0.046829
Ezh2_targets	H3K4me3_targets	118	0.405796	0.0848594
EZH2	KDM5A	118	0.269396	0.089415
H3K27me3_targets	H3K4me3_targets	118	0.107196	0.0923127
H3K27me3_targets	KDM5A	118	0.0799607	0.0925504
H3K4me3_targets	KDM5A_targets	118	0.0703001	0.092618
EZH2	H3K4me3_targets	118	0.0624327	0.0926665
H3K27me3_targets	EZH2	118	0.0616886	0.0926708
H3K4me3_targets	KDM5A	118	0.0555101	0.0927045
Ezh2_targets	EZH2	118	-0.0104532	0.0928426
Ezh2_targets	KDM5A	118	-0.0158723	0.092836
EZH2	KDM5A_targets	118	-0.0701951	0.0926186
KDM5A_targets	KDM5A	118	-0.224293	0.0904821
Ezh2_targets	KDM5A_targets	118	-0.669761	0.0689465
H3K27me3_targets	KDM5A_targets	118	-0.731309	0.0633265
