# Supplementary material for: Co-Regulation of Histone-Modifying Enzymes in Cancer
Source: PLoS One. 2011 Aug 23;6(8):e24023. doi: 10.1371/journal.pone.0024023 (PMC3160334; doi:10.1371/journal.pone.0024023)
Supplement: Table S9 — Correlation coefficient of HDM and HMT expression values in human cancer cell lines (GSK database). (XLS) [file pone.0024023.s011.xls]

## Sheet: Hematolpoietic_cell_Lines
Table S9a: Correlation coefficient of HDM and HMTs in Hematopoietic system cell lines
GeneSet1	GeneSet2	CorrelationScore	StandardError	NumberOfSamples
KDM3B	PKDM10C	0.60884	0.0976476	68
KDM5B	JARID2	0.602214	0.0982682	68
KDM6C	KDM5D	0.573834	0.100808	68
MLL2	KDM3B	0.566822	0.101408	68
KDM5A	PKDM10C	0.552372	0.102609	68
KDM3B	KDM2B	0.548684	0.102908	68
KDM2B	PKDM10C	0.537368	0.103809	68
PKDM10B	PKDM10C	0.52399	0.10484	68
PKDM10B	KDM5C	0.507471	0.106064	68
SET1B	JARID2	0.504889	0.106251	68
KDM3B	KDM5A	0.497815	0.106755	68
SET1B	PKDM10C	0.478694	0.108072	68
KDM5C	KDM3D	0.470936	0.108587	68
EZH2	MLL2	0.462688	He	68
MLL2	PKDM10C	0.461731	0.109185	68
SET1B	KDM3B	0.45962	0.109319	68
SET7	PKDM10A	0.453676	0.109695	68
MLL3	MLL2	0.452825	0.109748	68
SET1B	MLL2	0.446907	0.110115	68
MLL2	KDM5A	0.446645	0.110131	68
KDM2B	KDM5A	0.438844	0.110605	68
KDM3B	KDM5B	0.438247	0.110641	68
KDM2B	KDM6B	0.437605	0.11068	68
MLL2	PKDM10B	0.431692	0.111031	68
KDM1B	KDM6B	0.430006	0.11113	68
KDM6B	PKDM10C	0.429879	0.111138	68
SET1B	KDM5B	0.429699	0.111148	68
EZH2	MLL3	0.412917	0.112108	68
MLL2	KDM2B	0.412635	0.112124	68
EZH2	SET1A	0.408146	0.112372	68
SET1A	KDM1B	0.406991	0.112436	68
KDM3B	KDM6B	0.406106	0.112484	68
PKDM12A	KDM3D	0.402347	0.112689	68
KDM3B	PKDM12A	0.400639	0.112781	68
PKDM10B	KDM6B	0.400026	0.112814	68
KDM3B	JARID2	0.393874	0.113141	68
KDM4B	KDM6B	0.384284	0.11364	68
SET1A	PKDM11	0.383912	0.113659	68
KDM1A	JARID2	0.38235	0.113739	68
KDM6A	KDM5A	0.37653	0.114032	68
KDM1A	KDM3B	0.372034	0.114256	68
MLL2	KDM1B	0.370343	0.114339	68
SMYD3	KDM5B	0.370334	0.11434	68
KDM5C	PKDM10C	0.368943	0.114408	68
KDM5C	KDM5A	0.365782	0.114561	68
KDM1B	PKDM10B	0.36501	0.114599	68
KDM4C	KDM3A	0.364132	0.114641	68
KDM4C	KDM6B	0.359134	0.11488	68
PKDM10C	JARID2	0.357796	0.114943	68
ASH1	MLL1	0.357762	0.114944	68
KDM4B	KDM6C	0.354685	0.115089	68
SET1B	KDM1A	0.350696	0.115274	68
ASH1	KDM3C	0.350658	0.115276	68
KDM6B	KDM5A	0.347136	0.115437	68
MLL3	KDM5A	0.346987	0.115444	68
SET1A	KDM6B	0.346426	0.115469	68
PKDM10B	KDM5A	0.345993	0.115489	68
KDM1A	KDM5B	0.342427	0.11565	68
KDM1B	KDM5A	0.340463	0.115738	68
MLL3	ASH1	0.335552	0.115955	68
KDM1A	PKDM12A	0.332314	0.116096	68
KDM3B	KDM5C	0.328683	0.116253	68
KDM5C	PKDM12A	0.328035	0.11628	68
KDM5B	PKDM12A	0.327843	0.116288	68
KDM6C	KDM6B	0.327729	0.116293	68
MLL4	SET1A	0.326283	0.116355	68
PKDM10B	KDM2A	0.325681	0.116381	68
EZH2	KDM3B	0.324058	0.116449	68
KDM1A	PKDM11	0.321782	0.116545	68
KDM5C	PKDM10A	0.319917	0.116622	68
MLL2	KDM6B	0.317702	0.116714	68
PKDM10B	KDM3B	0.316806	0.116751	68
KDM2B	PKDM12A	0.316754	0.116753	68
SET1A	MLL2	0.316385	0.116768	68
KDM5B	PKDM10C	0.314647	0.11684	68
KDM6A	PKDM10C	0.314633	0.11684	68
KDM1B	KDM3C	0.313409	0.11689	68
PKDM10B	KDM2B	0.3132	0.116898	68
MLL3	KDM1B	0.312759	0.116916	68
KDM4A	KDM5B	0.31199	0.116947	68
KDM2A	PKDM10C	0.31082	0.116995	68
MLL3	MLL4	0.308508	0.117087	68
KDM4B	KDM5D	0.308326	0.117095	68
KDM1A	PKDM10C	0.308119	0.117103	68
KDM1A	KDM5A	0.307808	0.117115	68
PRDM9	MLL4	0.306215	0.117178	68
KDM4A	KDM3D	0.306048	0.117185	68
SMYD3	KDM4A	0.304823	0.117233	68
PKDM10B	PKDM10A	0.301681	0.117357	68
KDM4D	KDM2A	0.301445	0.117366	68
KDM2A	KDM6A	0.298247	0.117489	68
KDM6B	KDM6A	0.296862	0.117543	68
SET7	KDM5C	0.296202	0.117568	68
EZH2	KDM1A	0.295094	0.11761	68
KDM3B	KDM6A	0.293738	0.117661	68
MLL2	KDM5C	0.292293	0.117716	68
PRDM9	PKDM10A	0.28949	0.117821	68
KDM3A	KDM3C	0.280015	0.118167	68
MLL4	MLL2	0.27581	0.118317	68
KDM3B	KDM3A	0.275728	0.11832	68
SMYD3	JARID2	0.27332	0.118405	68
KDM1B	KDM4C	0.272448	0.118435	68
KDM5B	KDM3D	0.270464	0.118504	68
KDM6B	KDM5C	0.266258	0.118648	68
KDM5A	PKDM10A	0.265913	0.11866	68
MLL2	KDM5B	0.26579	0.118664	68
MLL4	KDM3B	0.263849	0.11873	68
SET7	KDM5A	0.261619	0.118804	68
PRDM9	PKDM12A	0.261525	0.118807	68
SET1A	PKDM10B	0.258174	0.118919	68
MLL3	SET1A	0.257627	0.118936	68
PKDM12A	JARID2	0.256747	0.118965	68
MLL2	JARID2	0.256037	0.118988	68
EZH2	KDM5A	0.255438	0.119008	68
KDM4D	KDM4B	0.254867	0.119027	68
KDM4C	KDM3B	0.254482	0.119039	68
KDM6A	JARID2	0.251072	0.119149	68
EZH2	PKDM10A	0.249367	0.119203	68
KDM3A	KDM5A	0.245648	0.11932	68
KDM6A	KDM5C	0.244012	0.119371	68
SET7	MLL2	0.242942	0.119404	68
KDM4D	KDM3D	0.239759	0.119501	68
MLL3	SET7	0.239695	0.119503	68
KDM3A	JARID2	0.23784	0.119559	68
KDM6A	PKDM12A	0.237546	0.119568	68
EZH2	PKDM10C	0.236311	0.119605	68
MLL4	KDM5A	0.235943	0.119616	68
MLL4	KDM1A	0.235699	0.119624	68
PKDM10C	KDM3D	0.23425	0.119667	68
MLL2	KDM2A	0.231636	0.119744	68
SET7	PRDM9	0.227933	0.119851	68
SMYD3	KDM3A	0.226285	0.119899	68
PKDM10A	KDM3D	0.22578	0.119913	68
KDM5C	KDM3C	0.224596	0.119947	68
PRDM9	KDM4A	0.224031	0.119963	68
KDM3A	KDM6A	0.222631	0.120002	68
MLL4	PKDM11	0.222529	0.120005	68
EZH2	PKDM10B	0.222095	0.120017	68
EZH2	SET7	0.221407	0.120037	68
MLL1	KDM3C	0.220484	0.120062	68
KDM4D	PKDM10A	0.219637	0.120086	68
SMYD3	KDM1A	0.217822	0.120136	68
SET7	SET1A	0.217794	0.120137	68
KDM4D	KDM5D	0.217166	0.120154	68
KDM4C	KDM2B	0.216108	0.120183	68
SET1B	KDM2B	0.21458	0.120224	68
MLL3	KDM3B	0.21425	0.120233	68
PKDM10B	PKDM11	0.214039	0.120239	68
KDM1B	KDM2B	0.212932	0.120269	68
KDM1B	PKDM11	0.208864	0.120377	68
KDM2A	KDM5B	0.208593	0.120384	68
PRDM9	KDM3D	0.207317	0.120417	68
MLL2	KDM1A	0.206869	0.120429	68
KDM4A	PKDM11	0.206264	0.120445	68
SMYD3	KDM3C	0.205601	0.120462	68
MLL3	KDM2B	0.204757	0.120484	68
KDM4A	PKDM10C	0.204493	0.12049	68
SET1B	PKDM10B	0.202269	0.120547	68
KDM4A	KDM5C	0.20094	0.120581	68
MLL3	KDM3C	0.200572	0.12059	68
KDM1B	KDM1A	0.200469	0.120593	68
SET1B	KDM4A	0.200114	0.120602	68
MLL4	KDM1B	0.196659	0.120688	68
KDM1A	KDM2B	0.194164	0.120749	68
KDM2A	KDM6B	0.194101	0.12075	68
MLL4	KDM2A	0.194036	0.120752	68
SET1B	KDM6A	0.193481	0.120766	68
SET1A	KDM1A	0.193315	0.12077	68
KDM4C	KDM6C	0.192462	0.12079	68
KDM3B	KDM3D	0.191708	0.120808	68
KDM4D	KDM6A	0.190866	0.120829	68
PRDM9	KDM6A	0.189371	0.120864	68
KDM2A	JARID2	0.188838	0.120877	68
KDM1B	KDM3B	0.188769	0.120878	68
SMYD3	ASH1	0.187655	0.120905	68
SMYD3	PKDM11	0.18673	0.120926	68
PRDM9	KDM5A	0.185715	0.12095	68
KDM4A	PKDM12A	0.184604	0.120976	68
PKDM12A	PKDM10C	0.184501	0.120978	68
KDM4D	KDM3A	0.184162	0.120986	68
KDM1A	KDM5C	0.183914	0.120992	68
KDM5A	PKDM12A	0.181884	0.121038	68
KDM2B	KDM5C	0.181725	0.121042	68
MLL2	KDM6A	0.179509	0.121092	68
MLL4	KDM6A	0.179439	0.121094	68
KDM6A	KDM3D	0.176789	0.121153	68
MLL2	PKDM12A	0.175621	0.121178	68
SET1B	PKDM12A	0.173437	0.121226	68
EZH2	KDM2B	0.173268	0.12123	68
KDM4B	KDM2A	0.172766	0.121241	68
ASH1	PKDM11	0.171162	0.121275	68
MLL1	KDM6C	0.17094	0.12128	68
KDM4A	KDM2B	0.170759	0.121284	68
KDM4C	KDM5A	0.170485	0.121289	68
MLL4	PKDM10A	0.16931	0.121314	68
PKDM10B	KDM4D	0.16911	0.121319	68
KDM2B	PKDM11	0.168756	0.121326	68
MLL3	KDM6B	0.167087	0.121361	68
KDM4D	PKDM10C	0.166003	0.121384	68
KDM4C	KDM4B	0.165566	0.121393	68
KDM6C	PKDM11	0.164784	0.121409	68
KDM2B	KDM5B	0.163934	0.121426	68
SMYD3	SET1B	0.163791	0.121429	68
SET7	KDM3A	0.163334	0.121438	68
KDM1A	KDM6B	0.163201	0.121441	68
SET1A	KDM3B	0.163078	0.121444	68
PRDM9	KDM5C	0.162891	0.121447	68
SET1A	PKDM10C	0.160875	0.121488	68
EZH2	KDM6A	0.160323	0.121499	68
MLL4	KDM5B	0.15949	0.121516	68
KDM6A	KDM5B	0.159375	0.121518	68
KDM2A	KDM2B	0.158118	0.121543	68
SET1A	KDM5C	0.157423	0.121557	68
MLL4	KDM4A	0.15732	0.121559	68
KDM6A	PKDM10A	0.157279	0.12156	68
EZH2	KDM6B	0.157001	0.121565	68
KDM4B	KDM3C	0.154796	0.121608	68
EZH2	JARID2	0.153666	0.12163	68
KDM4A	KDM3B	0.15312	0.12164	68
SET7	KDM1B	0.15231	0.121655	68
MLL1	KDM6B	0.152083	0.12166	68
KDM1A	KDM4A	0.151529	0.12167	68
PRDM9	KDM3B	0.150426	0.121691	68
SET1A	KDM2B	0.150167	0.121696	68
KDM3D	JARID2	0.149449	0.121709	68
KDM1B	KDM5C	0.14853	0.121726	68
KDM1A	KDM6A	0.147322	0.121748	68
MLL3	PKDM10C	0.147178	0.121751	68
MLL4	PKDM12A	0.145999	0.121773	68
PRDM9	JMJD6	0.144787	0.121794	68
KDM5C	KDM5B	0.144511	0.121799	68
SET1B	KDM2A	0.144138	0.121806	68
SET1A	KDM5A	0.144012	0.121808	68
SET7	KDM3B	0.143079	0.121825	68
SET7	KDM3D	0.141669	0.12185	68
KDM4B	KDM3A	0.141561	0.121852	68
MLL4	KDM6C	0.137925	0.121915	68
MLL4	KDM6B	0.137679	0.121919	68
KDM6B	PKDM10A	0.137068	0.12193	68
SET1B	KDM3D	0.136362	0.121942	68
KDM4B	KDM6A	0.135786	0.121951	68
MLL2	PKDM10A	0.135463	0.121957	68
KDM3A	KDM5B	0.135148	0.121962	68
KDM5B	KDM5A	0.135069	0.121964	68
SMYD3	KDM3B	0.13463	0.121971	68
ASH1	JMJD6	0.13435	0.121976	68
MLL1	KDM4B	0.13416	0.121979	68
SET1A	PKDM10A	0.133871	0.121984	68
EZH2	PRDM9	0.133458	0.12199	68
KDM3B	PKDM10A	0.133122	0.121996	68
PKDM10C	PKDM10A	0.132483	0.122006	68
MLL1	PKDM11	0.13142	0.122024	68
MLL4	MLL1	0.129232	0.122059	68
PKDM10B	KDM3D	0.128565	0.12207	68
KDM4A	JARID2	0.12814	0.122077	68
SET7	MLL4	0.127447	0.122088	68
SET1B	KDM5A	0.126548	0.122102	68
PRDM9	KDM5B	0.12647	0.122103	68
MLL3	KDM1A	0.126432	0.122104	68
EZH2	JMJD6	0.125024	0.122126	68
KDM4A	PKDM10A	0.124876	0.122128	68
MLL3	KDM4C	0.12479	0.122129	68
KDM2A	PKDM11	0.124646	0.122132	68
SET1A	KDM2A	0.124335	0.122136	68
MLL1	KDM1B	0.124291	0.122137	68
KDM5A	JARID2	0.123913	0.122143	68
KDM4C	KDM6A	0.120469	0.122195	68
MLL4	PKDM10C	0.120327	0.122197	68
PKDM10B	PKDM12A	0.119694	0.122207	68
KDM4D	KDM3C	0.118343	0.122227	68
PRDM9	KDM4C	0.117401	0.12224	68
EZH2	SET1B	0.115206	0.122272	68
ASH1	KDM4A	0.114964	0.122275	68
KDM4B	PKDM10C	0.114195	0.122286	68
MLL2	KDM3D	0.113827	0.122291	68
MLL3	KDM4B	0.112906	0.122304	68
KDM4B	KDM2B	0.111806	0.12232	68
KDM4C	KDM3C	0.110893	0.122332	68
KDM1A	KDM6C	0.110817	0.122333	68
KDM2B	KDM6A	0.109786	0.122347	68
MLL3	SMYD3	0.107947	0.122372	68
EZH2	PKDM11	0.106627	0.12239	68
KDM3A	PKDM10C	0.105893	0.122399	68
KDM2A	KDM5D	0.104793	0.122414	68
PKDM12A	PKDM11	0.104622	0.122416	68
KDM5B	PKDM11	0.104438	0.122418	68
MLL1	KDM5C	0.101989	0.12245	68
MLL3	PKDM10A	0.100689	0.122466	68
KDM5A	KDM3D	0.100209	0.122472	68
SET7	KDM3C	0.0994729	0.122481	68
PKDM11	PKDM10C	0.0984562	0.122493	68
MLL3	PKDM11	0.0965681	0.122516	68
EZH2	KDM1B	0.0962584	0.12252	68
KDM3A	KDM6B	0.0956361	0.122527	68
KDM3A	PKDM10A	0.0954699	0.122529	68
EZH2	KDM5C	0.0949472	0.122535	68
KDM4D	KDM6B	0.0934896	0.122552	68
SMYD3	KDM6C	0.0923194	0.122566	68
KDM4C	PKDM12A	0.0920787	0.122569	68
PKDM10B	KDM6A	0.0916238	0.122574	68
SET1A	KDM6A	0.0893453	0.122599	68
KDM1B	KDM3A	0.0888063	0.122605	68
SET1B	KDM5C	0.0887555	0.122606	68
EZH2	ASH1	0.0885435	0.122608	68
KDM4A	JMJD6	0.08844	0.122609	68
KDM1A	PKDM10B	0.087652	0.122618	68
MLL3	KDM5C	0.0875273	0.122619	68
SET1B	KDM4D	0.0867668	0.122627	68
SET1A	KDM3C	0.085405	0.122642	68
KDM4D	KDM5C	0.0853226	0.122643	68
KDM6B	KDM5D	0.0812405	0.122685	68
KDM5A	KDM3C	0.0809117	0.122688	68
SET1A	JARID2	0.0800545	0.122696	68
KDM4A	KDM5D	0.0788208	0.122709	68
KDM4D	KDM6C	0.0783426	0.122713	68
SET1B	PKDM11	0.07762	0.12272	68
SET7	KDM6A	0.0772448	0.122724	68
KDM1A	KDM3D	0.0757849	0.122738	68
PRDM9	KDM4D	0.0747456	0.122747	68
MLL4	KDM2B	0.0725334	0.122767	68
KDM2A	KDM5C	0.0724838	0.122768	68
ASH1	KDM1B	0.0720336	0.122772	68
KDM2A	KDM3B	0.0713694	0.122778	68
MLL2	KDM4C	0.0713302	0.122778	68
PRDM9	MLL2	0.0695664	0.122793	68
PKDM10B	KDM5D	0.0688954	0.122799	68
KDM2B	JARID2	0.0672678	0.122813	68
MLL4	KDM5C	0.0646009	0.122834	68
KDM4A	KDM6C	0.0630236	0.122847	68
KDM1B	KDM2A	0.0628677	0.122848	68
PRDM9	KDM3A	0.0625986	0.12285	68
EZH2	MLL4	0.0623636	0.122852	68
PKDM10B	KDM4A	0.0622952	0.122852	68
EZH2	KDM3A	0.0622037	0.122853	68
MLL2	KDM3A	0.0602571	0.122868	68
PKDM10B	KDM5B	0.0599121	0.12287	68
KDM2B	KDM3D	0.0591073	0.122876	68
MLL3	KDM2A	0.0587069	0.122879	68
KDM4C	PKDM10C	0.0557622	0.1229	68
KDM6B	KDM3D	0.0530687	0.122918	68
JMJD6	PKDM10A	0.0525711	0.122921	68
KDM2A	KDM5A	0.0509708	0.122931	68
KDM4C	KDM2A	0.0508926	0.122932	68
MLL4	KDM3D	0.0507637	0.122933	68
KDM3B	KDM3C	0.049994	0.122938	68
KDM1B	PKDM10C	0.0493268	0.122942	68
KDM3B	PKDM11	0.0474911	0.122953	68
KDM2A	PKDM10A	0.0470703	0.122955	68
MLL4	JARID2	0.0452253	0.122966	68
KDM5C	JARID2	0.0450516	0.122967	68
KDM5D	PKDM10A	0.0432654	0.122976	68
SET1A	KDM4B	0.0430889	0.122977	68
KDM6B	KDM3C	0.0415609	0.122985	68
SMYD3	KDM2B	0.0407324	0.122989	68
SET1B	SET1A	0.0404674	0.122991	68
MLL3	PKDM12A	0.0403856	0.122991	68
ASH1	SET1A	0.0390245	0.122998	68
PRDM9	KDM1A	0.0372541	0.123006	68
MLL3	PRDM9	0.0351497	0.123015	68
SMYD3	KDM5D	0.0350524	0.123016	68
SMYD3	PKDM12A	0.0349591	0.123016	68
KDM5D	KDM3D	0.0336468	0.123022	68
KDM3A	KDM5C	0.0336403	0.123022	68
KDM4A	KDM2A	0.033124	0.123024	68
KDM2B	KDM3C	0.0327892	0.123025	68
SMYD3	MLL4	0.0323894	0.123027	68
JMJD6	KDM5B	0.030448	0.123034	68
MLL1	KDM4C	0.0279682	0.123043	68
PKDM10A	KDM3C	0.0276386	0.123044	68
KDM1B	PKDM10A	0.0274882	0.123045	68
KDM1B	KDM6C	0.0270118	0.123047	68
SET7	KDM6B	0.0264302	0.123048	68
MLL4	KDM3C	0.026194	0.123049	68
MLL4	KDM4C	0.0234409	0.123058	68
EZH2	KDM5B	0.0232786	0.123058	68
KDM5B	PKDM10A	0.0232123	0.123058	68
SMYD3	PKDM10A	0.0227371	0.12306	68
SET7	KDM4C	0.0223913	0.123061	68
PKDM10C	KDM3C	0.0216358	0.123063	68
PRDM9	SET1A	0.0212042	0.123064	68
SET1A	KDM4C	0.0207373	0.123065	68
KDM3A	KDM2B	0.0207361	0.123065	68
KDM6C	KDM3C	0.0189197	0.123069	68
KDM4A	KDM3C	0.0186398	0.12307	68
MLL3	PKDM10B	0.0178462	0.123072	68
KDM3B	KDM6C	0.0177994	0.123072	68
PKDM12A	KDM3C	0.0176934	0.123072	68
MLL1	KDM5D	0.0172205	0.123073	68
SET7	PKDM10B	0.0165342	0.123075	68
KDM1B	KDM4D	0.0165287	0.123075	68
SET7	MLL1	0.0151728	0.123077	68
KDM1B	KDM6A	0.0144312	0.123079	68
KDM6B	PKDM12A	0.0135773	0.12308	68
MLL3	KDM6A	0.0121045	0.123082	68
KDM1B	KDM4B	0.0117677	0.123083	68
SET1B	MLL4	0.0113815	0.123084	68
KDM2B	KDM6C	0.0111939	0.123084	68
KDM4D	KDM5A	0.0105821	0.123085	68
ASH1	MLL2	0.0103094	0.123085	68
MLL1	KDM2A	0.00957471	0.123086	68
KDM4B	KDM3B	0.00930821	0.123086	68
MLL3	KDM3A	0.0090159	0.123086	68
SET1A	MLL1	0.00828886	0.123087	68
SET7	KDM4A	0.00627189	0.123089	68
KDM2A	KDM3D	0.00540989	0.12309	68
JMJD6	JARID2	0.00344025	0.123091	68
PKDM10B	JARID2	0.00277237	0.123091	68
KDM6C	PKDM10A	0.00244667	0.123091	68
PKDM11	JARID2	0.00202587	0.123091	68
KDM1A	PKDM10A	0.00196225	0.123091	68
ASH1	KDM4C	0.00158946	0.123091	68
EZH2	KDM2A	0.00051705	0.123091	68
MLL3	KDM4A	-0.00142778	0.123091	68
MLL3	KDM3D	-0.0022355	0.123091	68
ASH1	MLL4	-0.00262816	0.123091	68
SET1A	PKDM12A	-0.00404354	0.12309	68
KDM2A	PKDM12A	-0.00559715	0.12309	68
KDM1B	PKDM12A	-0.00604326	0.123089	68
KDM1A	KDM3C	-0.00609192	0.123089	68
MLL1	KDM4D	-0.00651063	0.123089	68
KDM4D	KDM2B	-0.00670726	0.123089	68
KDM4B	KDM5C	-0.00702651	0.123088	68
EZH2	KDM3D	-0.00860241	0.123087	68
SMYD3	PKDM10C	-0.00876064	0.123087	68
SET7	KDM2A	-0.0088082	0.123087	68
MLL2	KDM3C	-0.00967554	0.123086	68
KDM3A	PKDM12A	-0.0167104	0.123074	68
KDM4C	JARID2	-0.0171328	0.123073	68
KDM4D	KDM3B	-0.0174206	0.123073	68
KDM4A	KDM5A	-0.0180397	0.123071	68
PRDM9	KDM2A	-0.0183527	0.123071	68
SMYD3	MLL2	-0.0187523	0.12307	68
PKDM11	KDM3C	-0.0194189	0.123068	68
SET1B	KDM3A	-0.0201473	0.123067	68
MLL4	JMJD6	-0.0207677	0.123065	68
SET7	JMJD6	-0.0219176	0.123062	68
KDM1A	KDM3A	-0.0222328	0.123061	68
MLL3	MLL1	-0.0225867	0.12306	68
KDM6B	PKDM11	-0.0237206	0.123057	68
MLL2	PKDM11	-0.024199	0.123055	68
ASH1	KDM4B	-0.0266239	0.123048	68
KDM5C	PKDM11	-0.0277738	0.123044	68
KDM6C	PKDM12A	-0.028091	0.123043	68
SET7	PKDM12A	-0.0287208	0.123041	68
PRDM9	KDM6B	-0.0300251	0.123036	68
SET7	KDM4D	-0.0300653	0.123036	68
MLL2	KDM4A	-0.0304518	0.123034	68
SET7	ASH1	-0.0311872	0.123032	68
KDM5D	PKDM11	-0.0313384	0.123031	68
PRDM9	KDM6C	-0.0315365	0.12303	68
SET7	SMYD3	-0.031641	0.12303	68
MLL1	KDM5A	-0.0320318	0.123028	68
MLL1	KDM3D	-0.0324834	0.123027	68
KDM1B	JARID2	-0.0329363	0.123025	68
PKDM10B	KDM4C	-0.0330312	0.123024	68
KDM6C	PKDM10C	-0.033332	0.123023	68
MLL4	KDM4B	-0.0333508	0.123023	68
EZH2	KDM4C	-0.0334239	0.123023	68
KDM3D	KDM3C	-0.0334996	0.123022	68
EZH2	PKDM12A	-0.0346888	0.123017	68
MLL1	PKDM10A	-0.0353193	0.123015	68
PKDM12A	PKDM10A	-0.0358895	0.123012	68
JMJD6	KDM3D	-0.0359852	0.123012	68
ASH1	JARID2	-0.0379485	0.123003	68
SET1B	KDM6B	-0.0385529	0.123	68
SET1A	KDM3A	-0.038807	0.122999	68
SET1B	KDM5D	-0.0395617	0.122995	68
ASH1	KDM2A	-0.0398506	0.122994	68
EZH2	SMYD3	-0.0400247	0.122993	68
MLL3	KDM5B	-0.0411553	0.122987	68
KDM5A	PKDM11	-0.0419223	0.122983	68
PKDM10B	KDM4B	-0.0420876	0.122982	68
ASH1	PKDM12A	-0.0423511	0.122981	68
ASH1	KDM5B	-0.0451464	0.122966	68
ASH1	KDM3D	-0.0453257	0.122965	68
KDM4B	PKDM10A	-0.0465816	0.122958	68
SET7	KDM2B	-0.0468279	0.122956	68
MLL3	KDM6C	-0.0472559	0.122954	68
KDM4D	JARID2	-0.0475484	0.122952	68
MLL2	KDM4D	-0.0488502	0.122945	68
KDM1A	KDM2A	-0.0508866	0.122932	68
SET1A	KDM6C	-0.0512618	0.12293	68
SMYD3	MLL1	-0.0514851	0.122928	68
MLL4	KDM5D	-0.0523912	0.122922	68
KDM1A	KDM4D	-0.0525384	0.122921	68
SMYD3	KDM1B	-0.0534732	0.122915	68
PRDM9	KDM3C	-0.0546485	0.122908	68
ASH1	KDM5C	-0.0552917	0.122903	68
MLL4	PKDM10B	-0.0557546	0.1229	68
SET1B	PKDM10A	-0.0564924	0.122895	68
MLL3	SET1B	-0.0594925	0.122873	68
KDM4D	JMJD6	-0.0595816	0.122873	68
MLL4	KDM4D	-0.0598862	0.122871	68
PRDM9	JARID2	-0.0632681	0.122845	68
ASH1	KDM1A	-0.0644184	0.122836	68
PRDM9	SET1B	-0.0647994	0.122833	68
KDM4D	KDM4A	-0.0650604	0.122831	68
KDM4B	KDM5A	-0.0650618	0.122831	68
SMYD3	KDM5C	-0.0655121	0.122827	68
MLL1	PKDM10B	-0.0661076	0.122822	68
KDM5D	PKDM10C	-0.0667705	0.122817	68
KDM3C	JARID2	-0.0673188	0.122812	68
KDM5B	KDM3C	-0.0673824	0.122812	68
KDM1B	KDM5B	-0.0678166	0.122808	68
EZH2	KDM4A	-0.0694512	0.122794	68
EZH2	KDM3C	-0.0701977	0.122788	68
KDM4D	KDM4C	-0.0706686	0.122784	68
KDM4D	KDM5B	-0.0715144	0.122776	68
SMYD3	JMJD6	-0.0719138	0.122773	68
KDM4B	KDM3D	-0.0721538	0.122771	68
SET7	KDM1A	-0.0735707	0.122758	68
PRDM9	KDM2B	-0.0742421	0.122752	68
SET1A	KDM4D	-0.0743406	0.122751	68
KDM4C	KDM5D	-0.0747191	0.122747	68
KDM3A	KDM3D	-0.0763308	0.122732	68
PKDM10A	JARID2	-0.0780293	0.122716	68
KDM1A	KDM4C	-0.07884	0.122708	68
SMYD3	KDM4C	-0.0788911	0.122708	68
SET7	PKDM10C	-0.0794144	0.122703	68
SMYD3	KDM3D	-0.0804719	0.122692	68
JMJD6	PKDM11	-0.081598	0.122681	68
KDM3A	KDM6C	-0.0816737	0.12268	68
ASH1	KDM3A	-0.0821023	0.122676	68
MLL1	KDM3A	-0.0825266	0.122672	68
PRDM9	PKDM10C	-0.0844371	0.122652	68
SET7	KDM5B	-0.0872618	0.122622	68
SET7	SET1B	-0.0876529	0.122618	68
KDM4C	KDM3D	-0.0880707	0.122613	68
KDM4A	KDM6B	-0.0892271	0.122601	68
KDM6B	JARID2	-0.0896579	0.122596	68
KDM6C	KDM6A	-0.0898512	0.122594	68
SMYD3	SET1A	-0.0904684	0.122587	68
KDM5D	PKDM12A	-0.0914359	0.122576	68
MLL1	KDM6A	-0.0927332	0.122561	68
MLL1	KDM4A	-0.0932098	0.122556	68
KDM6B	KDM5B	-0.0939117	0.122547	68
KDM4C	KDM5C	-0.0944454	0.122541	68
MLL1	KDM2B	-0.0973563	0.122507	68
SET1B	JMJD6	-0.097495	0.122505	68
KDM4C	KDM5B	-0.0993713	0.122482	68
KDM2A	KDM6C	-0.100285	0.122471	68
PKDM10B	KDM3C	-0.102087	0.122448	68
MLL1	JMJD6	-0.103072	0.122436	68
SET1A	KDM4A	-0.104663	0.122415	68
KDM6C	KDM3D	-0.106813	0.122387	68
PRDM9	MLL1	-0.10745	0.122379	68
KDM3B	KDM5D	-0.108529	0.122364	68
KDM4C	KDM4A	-0.108969	0.122359	68
SET1A	JMJD6	-0.109897	0.122346	68
JMJD6	KDM3A	-0.111326	0.122326	68
KDM2A	KDM3C	-0.111397	0.122325	68
MLL1	PKDM12A	-0.111629	0.122322	68
SET1A	KDM5B	-0.111764	0.12232	68
SMYD3	KDM5A	-0.112696	0.122307	68
SET7	PKDM11	-0.11362	0.122294	68
MLL1	KDM1A	-0.114145	0.122287	68
KDM2A	KDM3A	-0.114822	0.122277	68
SET7	KDM4B	-0.115216	0.122272	68
EZH2	KDM4D	-0.117881	0.122233	68
SMYD3	KDM4B	-0.118878	0.122219	68
JMJD6	KDM3C	-0.120305	0.122197	68
MLL3	JARID2	-0.120559	0.122194	68
PKDM10B	KDM6C	-0.12076	0.122191	68
ASH1	KDM2B	-0.120977	0.122187	68
KDM4D	PKDM12A	-0.121969	0.122172	68
PRDM9	PKDM10B	-0.123762	0.122145	68
KDM6C	KDM5A	-0.125572	0.122117	68
ASH1	KDM6C	-0.125875	0.122112	68
KDM1B	KDM5D	-0.128331	0.122074	68
ASH1	KDM6B	-0.130036	0.122046	68
KDM1A	JMJD6	-0.134224	0.121978	68
MLL2	KDM4B	-0.137352	0.121925	68
KDM6C	KDM5C	-0.137566	0.121921	68
EZH2	KDM4B	-0.138858	0.121899	68
SET1B	KDM1B	-0.139143	0.121894	68
KDM1A	KDM5D	-0.139298	0.121891	68
KDM5D	KDM5C	-0.140832	0.121865	68
SET7	KDM6C	-0.14221	0.12184	68
MLL4	KDM3A	-0.143881	0.121811	68
KDM2A	JMJD6	-0.144225	0.121805	68
KDM5D	JARID2	-0.144451	0.121801	68
JMJD6	KDM5C	-0.144906	0.121792	68
SMYD3	KDM6B	-0.147144	0.121752	68
PRDM9	ASH1	-0.150163	0.121696	68
JMJD6	KDM5D	-0.150201	0.121695	68
EZH2	MLL1	-0.150677	0.121686	68
KDM3A	KDM5D	-0.15085	0.121683	68
KDM2B	KDM5D	-0.151275	0.121675	68
ASH1	KDM5A	-0.153847	0.121626	68
JMJD6	KDM6A	-0.154481	0.121614	68
PKDM11	PKDM10A	-0.155381	0.121596	68
ASH1	KDM5D	-0.155627	0.121592	68
KDM6A	KDM3C	-0.157131	0.121562	68
KDM5D	KDM3C	-0.157738	0.121551	68
PKDM10B	JMJD6	-0.157934	0.121547	68
MLL2	JMJD6	-0.158385	0.121538	68
KDM4C	PKDM11	-0.160765	0.12149	68
SET7	JARID2	-0.161036	0.121485	68
ASH1	SET1B	-0.161518	0.121475	68
ASH1	PKDM10C	-0.162438	0.121457	68
PRDM9	KDM4B	-0.162862	0.121448	68
KDM1B	KDM3D	-0.165841	0.121387	68
ASH1	KDM4D	-0.166028	0.121383	68
SET1B	KDM4B	-0.166302	0.121377	68
PKDM10B	KDM3A	-0.169449	0.121311	68
PRDM9	KDM5D	-0.170606	0.121287	68
MLL3	KDM4D	-0.170915	0.12128	68
JMJD6	PKDM12A	-0.175949	0.121171	68
KDM4C	PKDM10A	-0.176176	0.121166	68
KDM5D	KDM5B	-0.177861	0.121129	68
PRDM9	KDM1B	-0.177891	0.121128	68
PRDM9	PKDM11	-0.178002	0.121126	68
SMYD3	PRDM9	-0.179582	0.12109	68
KDM4B	JARID2	-0.180447	0.121071	68
SET7	KDM5D	-0.180539	0.121069	68
MLL3	JMJD6	-0.181303	0.121052	68
SET1B	KDM3C	-0.183232	0.121008	68
MLL1	PKDM10C	-0.184074	0.120988	68
SMYD3	KDM4D	-0.188686	0.12088	68
MLL3	KDM5D	-0.196019	0.120704	68
SET1B	KDM4C	-0.19816	0.120651	68
KDM4A	KDM6A	-0.199335	0.120621	68
KDM4B	PKDM12A	-0.199391	0.12062	68
KDM2B	PKDM10A	-0.210633	0.12033	68
SMYD3	PKDM10B	-0.212632	0.120277	68
KDM1B	KDM4A	-0.216321	0.120177	68
KDM4B	PKDM11	-0.217517	0.120144	68
ASH1	PKDM10A	-0.218094	0.120128	68
ASH1	PKDM10B	-0.222189	0.120015	68
SMYD3	KDM2A	-0.224595	0.119947	68
MLL1	MLL2	-0.22747	0.119865	68
KDM1A	KDM4B	-0.231442	0.119749	68
SET1A	KDM3D	-0.231509	0.119747	68
SET1A	KDM5D	-0.235358	0.119634	68
KDM6A	PKDM11	-0.246052	0.119307	68
SET1B	KDM6C	-0.246319	0.119299	68
MLL2	KDM5D	-0.250296	0.119173	68
KDM6C	KDM5B	-0.250495	0.119167	68
ASH1	KDM3B	-0.250777	0.119158	68
KDM4A	KDM3A	-0.250783	0.119158	68
KDM6C	JARID2	-0.252808	0.119093	68
KDM4B	KDM4A	-0.255367	0.11901	68
KDM6A	KDM5D	-0.259163	0.118886	68
MLL1	KDM5B	-0.265544	0.118672	68
ASH1	KDM6A	-0.281128	0.118127	68
MLL2	KDM6C	-0.284258	0.118014	68
JMJD6	KDM6C	-0.284272	0.118013	68
EZH2	KDM6C	-0.286741	0.117923	68
KDM4D	PKDM11	-0.289864	0.117807	68
PKDM11	KDM3D	-0.299395	0.117445	68
KDM4B	JMJD6	-0.299849	0.117428	68
KDM1B	JMJD6	-0.306821	0.117154	68
KDM4C	JMJD6	-0.312272	0.116936	68
KDM3A	PKDM11	-0.315261	0.116814	68
SMYD3	KDM6A	-0.32682	0.116332	68
KDM5D	KDM5A	-0.329198	0.11623	68
MLL1	JARID2	-0.330599	0.11617	68
KDM4B	KDM5B	-0.348792	0.115361	68
MLL1	KDM3B	-0.35391	0.115125	68
JMJD6	KDM5A	-0.372219	0.114247	68
JMJD6	PKDM10C	-0.383075	0.113702	68
JMJD6	KDM3B	-0.385806	0.113562	68
JMJD6	KDM2B	-0.409123	0.112318	68
SET1B	MLL1	-0.436269	0.11076	68
JMJD6	KDM6B	-0.440418	0.110511	68
EZH2	KDM5D	-0.473769	0.1084	68

## Sheet: Lung_Cell_Lines
Table S9b: Correlation coefficient of HDM and HMTs in Lung cell lines
GeneSet1	GeneSet2	CorrelationScore	StandardError	NumberOfSamples
EZH2	MLL3	0.647163	0.0892265	75
EZH2	KDM1A	0.645635	0.0893781	75
PKDM10B	PKDM10A	0.642748	0.0896626	75
PKDM10B	PKDM10C	0.619862	0.0918435	75
KDM6B	PKDM10A	0.613509	0.092426	75
EZH2	PKDM10B	0.613132	0.0924602	75
KDM1B	KDM1A	0.587125	0.0947444	75
KDM1A	PKDM10B	0.58662	0.0947872	75
KDM6B	KDM5B	0.564474	0.0966117	75
EZH2	PKDM10C	0.559252	0.0970269	75
MLL3	PKDM10B	0.557326	0.0971785	75
EZH2	KDM1B	0.556867	0.0972146	75
KDM1A	KDM2B	0.553745	0.0974586	75
SMYD3	PKDM10B	0.534764	0.0988999	75
MLL3	PKDM10A	0.511548	0.100568	75
EZH2	MLL2	0.511028	0.100604	75
PRDM9	KDM6C	0.50777	0.10083	75
MLL3	PKDM10C	0.505291	0.101001	75
MLL3	MLL2	0.502401	0.101198	75
KDM6A	KDM5C	0.500826	0.101305	75
SET1B	KDM5A	0.496807	0.101575	75
EZH2	KDM2B	0.494579	0.101724	75
KDM4C	PKDM10A	0.490416	0.102	75
SET1B	MLL2	0.490375	0.102003	75
KDM4B	JARID2	0.488738	0.10211	75
EZH2	PKDM10A	0.488054	0.102155	75
MLL2	PKDM10C	0.484493	0.102387	75
KDM4B	KDM2B	0.478943	0.102744	75
MLL3	KDM1A	0.478605	0.102766	75
KDM1A	JARID2	0.476579	0.102895	75
MLL2	KDM1A	0.466316	0.103537	75
MLL1	KDM6C	0.46266	0.103761	75
KDM2B	PKDM10C	0.461872	0.103809	75
KDM1A	PKDM10A	0.460171	0.103913	75
KDM1B	PKDM10B	0.45994	0.103927	75
KDM4A	KDM5C	0.459049	0.103981	75
MLL3	KDM4B	0.453985	0.104285	75
SET1B	PKDM10C	0.453232	0.10433	75
KDM5C	KDM3D	0.449067	0.104576	75
KDM4A	KDM6A	0.446589	0.104721	75
KDM6C	KDM5D	0.445232	0.1048	75
PKDM10B	KDM6B	0.443495	0.104901	75
KDM4B	PKDM10C	0.44068	0.105064	75
KDM1A	PKDM10C	0.432642	0.10552	75
KDM1A	KDM4B	0.429136	0.105716	75
PKDM10C	PKDM10A	0.425261	0.10593	75
MLL3	KDM6B	0.424303	0.105983	75
PKDM10B	KDM2B	0.423647	0.106019	75
MLL3	KDM1B	0.42181	0.106119	75
KDM4A	KDM6B	0.420354	0.106198	75
PKDM10B	KDM5C	0.415472	0.106461	75
MLL2	PKDM10B	0.41093	0.106703	75
KDM1A	KDM6A	0.409435	0.106781	75
SMYD3	PKDM10A	0.406762	0.106921	75
KDM2B	PKDM10A	0.406119	0.106955	75
ASH1	KDM5B	0.405432	0.10699	75
KDM4B	PKDM10A	0.400931	0.107222	75
KDM1A	KDM6B	0.399984	0.107271	75
SET1B	KDM2B	0.3994	0.107301	75
EZH2	SET1B	0.39921	0.10731	75
KDM3A	KDM5A	0.395939	0.107476	75
EZH2	JARID2	0.395606	0.107493	75
MLL1	KDM4D	0.39425	0.107561	75
SMYD3	KDM1A	0.392605	0.107644	75
KDM6A	JARID2	0.390183	0.107764	75
MLL4	PKDM10A	0.389697	0.107788	75
SET1A	KDM1A	0.38774	0.107885	75
KDM4C	KDM5B	0.387506	0.107896	75
KDM6A	PKDM10A	0.387014	0.107921	75
MLL4	JARID2	0.386142	0.107963	75
EZH2	MLL4	0.385902	0.107975	75
PRDM9	PKDM12A	0.382839	0.108124	75
MLL3	ASH1	0.382731	0.10813	75
KDM4A	PKDM10A	0.381685	0.10818	75
MLL3	KDM2B	0.380458	0.108239	75
KDM5B	PKDM10A	0.379881	0.108267	75
KDM1A	PKDM12A	0.379599	0.108281	75
KDM5A	PKDM10C	0.378592	0.108329	75
MLL3	SMYD3	0.376375	0.108435	75
KDM3A	PKDM10A	0.374024	0.108546	75
MLL2	KDM2B	0.373761	0.108559	75
EZH2	SMYD3	0.371792	0.108651	75
KDM6A	PKDM10C	0.370004	0.108735	75
SET1B	PKDM10B	0.369002	0.108781	75
KDM3A	JARID2	0.368218	0.108818	75
KDM6B	KDM5A	0.366267	0.108908	75
KDM5C	PKDM10A	0.365765	0.108931	75
MLL4	MLL2	0.361473	0.109127	75
MLL4	KDM2B	0.360911	0.109153	75
MLL3	KDM4C	0.359736	0.109206	75
KDM6C	KDM3D	0.356686	0.109343	75
KDM2B	JARID2	0.356006	0.109373	75
PKDM10B	KDM6A	0.354419	0.109444	75
MLL2	KDM1B	0.353694	0.109476	75
MLL2	KDM6B	0.353599	0.10948	75
KDM4D	PKDM12A	0.351408	0.109577	75
KDM1A	KDM5A	0.350568	0.109613	75
EZH2	SET1A	0.348978	0.109683	75
EZH2	KDM6B	0.348943	0.109684	75
KDM6A	KDM5A	0.347417	0.109751	75
EZH2	KDM4B	0.346512	0.10979	75
KDM3B	PKDM10C	0.341252	0.110015	75
MLL3	SET1B	0.338973	0.110112	75
EZH2	KDM6A	0.334743	0.110289	75
KDM1B	PKDM10A	0.33115	0.110437	75
MLL4	KDM6B	0.329334	0.110512	75
MLL3	KDM5B	0.326906	0.110611	75
MLL4	KDM1A	0.325976	0.110648	75
KDM1B	PKDM12A	0.325889	0.110652	75
KDM2B	KDM6B	0.325722	0.110658	75
KDM2B	KDM5C	0.324896	0.110692	75
KDM3B	KDM5A	0.324342	0.110714	75
KDM1B	JARID2	0.320103	0.110883	75
PKDM10A	JARID2	0.318326	0.110953	75
PKDM10B	KDM5A	0.316028	0.111043	75
KDM3A	PKDM10C	0.314771	0.111092	75
PKDM10B	KDM4B	0.313242	0.111151	75
KDM2B	KDM6A	0.311215	0.111229	75
MLL3	KDM6A	0.311101	0.111233	75
KDM2B	KDM5A	0.310517	0.111256	75
EZH2	KDM5C	0.30859	0.111329	75
KDM1B	KDM2B	0.307476	0.111371	75
SET1B	MLL4	0.305243	0.111455	75
SMYD3	KDM5C	0.305161	0.111458	75
PRDM9	MLL1	0.304557	0.111481	75
KDM1B	KDM6A	0.303977	0.111503	75
SET1B	PKDM10A	0.303246	0.11153	75
KDM4B	KDM3A	0.301488	0.111595	75
KDM5A	KDM3C	0.299603	0.111665	75
KDM4A	KDM6C	0.298875	0.111691	75
MLL3	KDM3B	0.298344	0.111711	75
EZH2	KDM5A	0.295702	0.111807	75
MLL1	KDM1B	0.295656	0.111809	75
SET1B	KDM6B	0.293831	0.111875	75
KDM6C	KDM5C	0.293645	0.111881	75
MLL4	KDM4A	0.292408	0.111926	75
MLL4	KDM5A	0.290735	0.111985	75
KDM4B	KDM5B	0.290283	0.112001	75
SET1B	KDM1A	0.290084	0.112009	75
MLL3	MLL4	0.289824	0.112018	75
KDM1A	KDM5C	0.288947	0.112049	75
PKDM10B	KDM4C	0.28868	0.112058	75
MLL4	PKDM10C	0.288334	0.11207	75
KDM3B	KDM6A	0.288121	0.112078	75
KDM6B	KDM5C	0.287134	0.112113	75
PRDM9	KDM5C	0.286321	0.112141	75
MLL2	KDM5A	0.2863	0.112142	75
KDM1A	KDM3A	0.284789	0.112195	75
SMYD3	KDM4C	0.283265	0.112247	75
KDM5C	PKDM12A	0.28185	0.112296	75
KDM4C	KDM4A	0.281499	0.112308	75
MLL1	KDM5D	0.28116	0.11232	75
SET1A	KDM6B	0.279432	0.112379	75
KDM6B	PKDM10C	0.279336	0.112382	75
KDM3B	PKDM10A	0.278815	0.1124	75
MLL2	PKDM10A	0.277542	0.112443	75
KDM3A	KDM6A	0.276928	0.112464	75
KDM4C	KDM2B	0.275481	0.112512	75
SMYD3	PKDM10C	0.27524	0.11252	75
MLL4	KDM3A	0.27432	0.112551	75
KDM1B	KDM6B	0.272168	0.112623	75
KDM4C	KDM5C	0.272087	0.112626	75
MLL3	KDM5C	0.270337	0.112683	75
KDM1A	KDM5B	0.270284	0.112685	75
KDM4B	KDM6B	0.270119	0.11269	75
ASH1	KDM3C	0.269684	0.112705	75
SET1B	KDM3B	0.268849	0.112732	75
KDM4D	KDM2B	0.268571	0.112741	75
KDM6A	KDM3D	0.268127	0.112756	75
ASH1	KDM6B	0.267599	0.112773	75
MLL4	KDM3B	0.267235	0.112785	75
KDM4C	KDM6B	0.266838	0.112797	75
KDM1A	KDM4C	0.264294	0.112879	75
SET1A	PKDM10A	0.262387	0.11294	75
SET1A	KDM3B	0.26091	0.112987	75
KDM4B	KDM5C	0.260373	0.113004	75
KDM1A	KDM4A	0.260172	0.113011	75
PKDM10C	JARID2	0.259394	0.113035	75
KDM3A	KDM6B	0.258237	0.113071	75
KDM4B	KDM6A	0.258052	0.113077	75
KDM5A	PKDM10A	0.257433	0.113096	75
KDM3B	KDM6B	0.255293	0.113163	75
SET1A	PKDM10B	0.254886	0.113175	75
KDM4A	KDM2B	0.253135	0.113229	75
KDM4A	KDM5A	0.253018	0.113233	75
MLL2	KDM3B	0.250779	0.113301	75
KDM2A	PKDM11	0.250655	0.113305	75
SET1A	KDM4B	0.249669	0.113335	75
KDM1B	PKDM10C	0.249041	0.113354	75
EZH2	KDM3B	0.247728	0.113393	75
SET1A	JMJD6	0.24674	0.113422	75
PKDM10B	JARID2	0.246241	0.113437	75
PKDM10B	KDM3A	0.244301	0.113495	75
ASH1	PKDM10C	0.244093	0.113501	75
ASH1	KDM4A	0.2439	0.113507	75
MLL4	PKDM10B	0.239998	0.11362	75
KDM1B	KDM5B	0.239225	0.113643	75
MLL3	JARID2	0.238767	0.113656	75
MLL3	KDM5A	0.238735	0.113657	75
KDM5B	KDM5A	0.237456	0.113694	75
SMYD3	KDM4A	0.237282	0.113699	75
PKDM10B	KDM4A	0.236897	0.11371	75
SET1B	KDM4B	0.235495	0.113749	75
EZH2	KDM3A	0.231596	0.113859	75
KDM1B	KDM5A	0.231121	0.113872	75
KDM1B	KDM4B	0.22978	0.113909	75
KDM6B	KDM6A	0.228473	0.113945	75
KDM1B	KDM3A	0.228367	0.113948	75
SET1A	KDM3D	0.227529	0.113971	75
KDM1B	KDM4A	0.227383	0.113975	75
SET1A	PKDM12A	0.22692	0.113988	75
MLL3	SET1A	0.226334	0.114004	75
KDM4C	KDM4B	0.225637	0.114023	75
SMYD3	KDM6B	0.223651	0.114076	75
KDM5C	PKDM10C	0.223456	0.114082	75
KDM2B	PKDM12A	0.222846	0.114098	75
KDM1B	KDM5C	0.221881	0.114124	75
MLL1	PKDM12A	0.220644	0.114157	75
SMYD3	KDM4B	0.220449	0.114162	75
KDM3B	KDM2B	0.219787	0.114179	75
EZH2	KDM4A	0.21906	0.114198	75
KDM4C	PKDM12A	0.217959	0.114227	75
EZH2	KDM4C	0.217334	0.114244	75
MLL2	KDM6A	0.216295	0.114271	75
KDM5C	JARID2	0.215672	0.114287	75
SMYD3	KDM2B	0.215662	0.114287	75
KDM3B	KDM3C	0.215452	0.114292	75
MLL2	JARID2	0.214958	0.114305	75
KDM6B	JARID2	0.214044	0.114329	75
MLL3	KDM4A	0.21379	0.114335	75
MLL4	KDM1B	0.212309	0.114373	75
ASH1	PKDM10B	0.211012	0.114406	75
PKDM10B	KDM5B	0.208254	0.114475	75
MLL2	KDM5B	0.205615	0.11454	75
SMYD3	JARID2	0.205032	0.114555	75
KDM4C	KDM6A	0.203586	0.11459	75
SMYD3	SET1A	0.203255	0.114598	75
KDM5B	PKDM10C	0.202748	0.11461	75
SET1A	PKDM10C	0.202061	0.114627	75
KDM4B	PKDM12A	0.201111	0.11465	75
PRDM9	KDM4A	0.200971	0.114653	75
MLL2	KDM4B	0.199984	0.114677	75
SMYD3	PKDM12A	0.199853	0.11468	75
KDM4A	KDM3A	0.199845	0.11468	75
SMYD3	KDM1B	0.198008	0.114724	75
KDM4A	KDM3B	0.196733	0.114754	75
PRDM9	KDM4C	0.195769	0.114776	75
MLL1	KDM4A	0.195481	0.114783	75
KDM4D	KDM3A	0.194941	0.114796	75
KDM3D	JARID2	0.193534	0.114828	75
KDM4A	JARID2	0.192249	0.114858	75
ASH1	PKDM10A	0.190734	0.114892	75
KDM2B	KDM5B	0.190372	0.114901	75
KDM3A	KDM2B	0.188789	0.114936	75
KDM4D	KDM5C	0.188577	0.114941	75
SET7	KDM2A	0.188522	0.114942	75
MLL4	SET1A	0.187713	0.114961	75
SMYD3	KDM6A	0.186816	0.114981	75
PRDM9	KDM5D	0.186624	0.114985	75
SET1A	JARID2	0.185527	0.115009	75
ASH1	KDM1A	0.184539	0.115031	75
KDM4A	KDM3D	0.182364	0.115078	75
KDM3B	KDM3A	0.182091	0.115084	75
KDM3B	KDM5C	0.181882	0.115089	75
MLL4	KDM6A	0.180149	0.115126	75
KDM1A	JMJD6	0.179109	0.115148	75
KDM4C	KDM5A	0.177752	0.115177	75
KDM5B	JARID2	0.175513	0.115224	75
EZH2	KDM3D	0.174941	0.115236	75
MLL3	KDM3A	0.174601	0.115243	75
KDM4C	PKDM10C	0.174006	0.115256	75
MLL4	KDM5B	0.173911	0.115258	75
KDM5B	PKDM11	0.172872	0.115279	75
KDM4A	KDM5B	0.171616	0.115305	75
KDM1A	KDM4D	0.171476	0.115308	75
SET1A	KDM1B	0.167743	0.115383	75
KDM1B	KDM4C	0.166884	0.1154	75
SET1B	KDM5C	0.166541	0.115407	75
MLL2	PKDM11	0.166177	0.115414	75
SET1A	KDM3A	0.165899	0.115419	75
KDM4A	PKDM10C	0.165712	0.115423	75
SET1B	KDM4A	0.165497	0.115427	75
KDM4C	KDM3A	0.164799	0.115441	75
KDM4C	KDM3B	0.163831	0.11546	75
KDM4D	JMJD6	0.16347	0.115467	75
KDM4D	JARID2	0.16096	0.115515	75
MLL1	KDM5C	0.159786	0.115537	75
JMJD6	KDM3A	0.158635	0.115559	75
KDM6A	KDM5B	0.156506	0.115599	75
KDM4B	KDM5A	0.156315	0.115602	75
PKDM12A	KDM3C	0.155367	0.11562	75
PKDM10B	KDM3B	0.155233	0.115622	75
KDM5C	KDM5A	0.154543	0.115635	75
MLL4	KDM4B	0.15263	0.11567	75
MLL3	KDM3D	0.15205	0.11568	75
SET1B	KDM5B	0.150733	0.115704	75
EZH2	ASH1	0.14942	0.115727	75
KDM3A	KDM3C	0.14896	0.115735	75
SET1A	PKDM11	0.147207	0.115766	75
SET1B	KDM3A	0.146849	0.115772	75
SET1A	MLL2	0.14575	0.115791	75
PRDM9	KDM4D	0.144904	0.115806	75
KDM4C	KDM6C	0.143453	0.115831	75
SET1B	KDM6A	0.140518	0.11588	75
PKDM10B	JMJD6	0.140251	0.115884	75
PRDM9	KDM3D	0.139439	0.115898	75
EZH2	PKDM12A	0.138455	0.115914	75
KDM6C	PKDM12A	0.138051	0.11592	75
PKDM12A	PKDM10A	0.137601	0.115928	75
MLL2	KDM5C	0.136861	0.11594	75
ASH1	KDM4C	0.136723	0.115942	75
ASH1	SET1B	0.136137	0.115951	75
SET1B	KDM2A	0.134029	0.115985	75
SET1A	KDM5C	0.133834	0.115988	75
SET1B	KDM4C	0.132591	0.116008	75
SMYD3	SET1B	0.132468	0.11601	75
KDM5D	KDM5A	0.132199	0.116014	75
KDM5B	KDM3C	0.132196	0.116014	75
KDM6B	KDM5D	0.132053	0.116016	75
MLL2	KDM3A	0.131989	0.116017	75
SET1A	KDM2B	0.131121	0.116031	75
KDM3A	KDM5B	0.131022	0.116032	75
JMJD6	JARID2	0.130284	0.116044	75
PRDM9	JMJD6	0.129855	0.11605	75
PKDM12A	JARID2	0.129844	0.11605	75
KDM1A	PKDM11	0.127768	0.116082	75
KDM3B	KDM5B	0.126407	0.116102	75
KDM4D	KDM6C	0.126096	0.116107	75
EZH2	MLL1	0.124235	0.116134	75
SET1A	KDM4D	0.119178	0.116207	75
SMYD3	KDM3D	0.119109	0.116208	75
MLL2	KDM4C	0.118518	0.116216	75
KDM1B	JMJD6	0.117622	0.116229	75
SET1A	KDM5A	0.117582	0.116229	75
ASH1	KDM1B	0.117177	0.116235	75
SMYD3	MLL4	0.114896	0.116266	75
SMYD3	KDM5B	0.114043	0.116278	75
SET1B	PKDM12A	0.113729	0.116282	75
KDM1A	KDM3B	0.113604	0.116283	75
KDM4D	KDM6A	0.111839	0.116307	75
KDM4A	KDM5D	0.110499	0.116324	75
ASH1	KDM4B	0.10887	0.116345	75
MLL1	KDM3D	0.108694	0.116348	75
MLL3	PKDM12A	0.108484	0.11635	75
KDM6C	KDM6A	0.107836	0.116359	75
MLL4	KDM5C	0.105857	0.116384	75
ASH1	MLL2	0.10551	0.116388	75
KDM4A	KDM3C	0.10507	0.116393	75
KDM6A	KDM3C	0.103975	0.116407	75
MLL3	KDM3C	0.101509	0.116437	75
MLL1	KDM1A	0.100901	0.116444	75
SMYD3	MLL2	0.100596	0.116447	75
ASH1	JMJD6	0.0995399	0.11646	75
MLL1	KDM2B	0.0986938	0.11647	75
ASH1	KDM6A	0.0980278	0.116477	75
KDM4C	KDM3C	0.0972946	0.116486	75
KDM3A	PKDM12A	0.0965135	0.116495	75
KDM5A	JARID2	0.0964771	0.116495	75
KDM1B	PKDM11	0.0958357	0.116502	75
ASH1	KDM2A	0.0954364	0.116507	75
KDM4A	PKDM12A	0.0952925	0.116509	75
MLL4	KDM3D	0.0951	0.116511	75
PKDM10B	PKDM12A	0.0939798	0.116523	75
SMYD3	ASH1	0.0887653	0.116579	75
KDM2A	KDM6B	0.0881266	0.116586	75
KDM2A	KDM5B	0.0880576	0.116586	75
SET1A	KDM5B	0.0841476	0.116626	75
MLL1	JMJD6	0.0840005	0.116627	75
KDM3B	JARID2	0.0837496	0.11663	75
MLL2	KDM4A	0.081442	0.116652	75
SET1A	KDM6A	0.080908	0.116657	75
SET1B	KDM1B	0.0797361	0.116668	75
JMJD6	PKDM10A	0.0786167	0.116679	75
ASH1	MLL1	0.0785944	0.116679	75
KDM5D	PKDM11	0.0782392	0.116682	75
KDM2A	KDM3A	0.0778776	0.116686	75
KDM1B	KDM4D	0.0775962	0.116688	75
KDM5A	PKDM12A	0.073613	0.116724	75
KDM3A	KDM5C	0.0735562	0.116724	75
MLL4	KDM4C	0.0686782	0.116765	75
KDM5B	PKDM12A	0.0685622	0.116766	75
KDM4D	KDM5D	0.0681012	0.116769	75
KDM4B	JMJD6	0.0679928	0.11677	75
KDM5D	PKDM12A	0.0669087	0.116779	75
SET1B	SET1A	0.0618391	0.116817	75
PRDM9	KDM1B	0.0611605	0.116822	75
SET1B	KDM5D	0.0602081	0.116829	75
SMYD3	KDM5A	0.0589799	0.116837	75
MLL4	KDM4D	0.0554883	0.116861	75
MLL1	KDM3C	0.0552851	0.116862	75
KDM4D	PKDM11	0.0523331	0.116881	75
KDM4D	KDM3D	0.0521614	0.116882	75
ASH1	KDM5A	0.0493537	0.116899	75
KDM2B	KDM3D	0.0487067	0.116902	75
JMJD6	PKDM12A	0.0484283	0.116904	75
KDM6B	KDM3D	0.0479584	0.116906	75
SET7	KDM3C	0.0464433	0.116915	75
KDM1A	KDM3D	0.0464085	0.116915	75
JMJD6	KDM5C	0.044291	0.116926	75
KDM5D	KDM3D	0.0430127	0.116933	75
KDM5D	KDM5B	0.0429878	0.116933	75
SET1A	KDM4C	0.0412772	0.116941	75
SET7	ASH1	0.0403463	0.116946	75
SET1B	PKDM11	0.0401681	0.116947	75
EZH2	KDM4D	0.0400337	0.116947	75
MLL2	PKDM12A	0.0399465	0.116948	75
KDM4D	KDM5A	0.0399275	0.116948	75
SMYD3	PRDM9	0.038897	0.116953	75
ASH1	KDM3A	0.0388274	0.116953	75
EZH2	KDM5B	0.0380251	0.116957	75
MLL1	KDM5A	0.0380053	0.116957	75
SET1B	JARID2	0.0377666	0.116958	75
KDM6B	KDM3C	0.0376253	0.116958	75
ASH1	JARID2	0.0372722	0.11696	75
KDM5D	KDM3C	0.0363924	0.116964	75
MLL1	PKDM11	0.035554	0.116967	75
ASH1	PKDM12A	0.0352321	0.116968	75
KDM4B	KDM4A	0.0334419	0.116976	75
KDM4B	KDM3B	0.0318695	0.116982	75
ASH1	KDM5C	0.0305794	0.116986	75
KDM2A	KDM5D	0.0278323	0.116996	75
KDM3B	KDM3D	0.0260051	0.117002	75
PKDM11	PKDM10C	0.0255934	0.117003	75
MLL2	KDM2A	0.025379	0.117003	75
SET1A	KDM5D	0.0245111	0.117006	75
KDM6B	PKDM11	0.0243056	0.117007	75
KDM5A	KDM3D	0.0230687	0.11701	75
SET7	PKDM11	0.0229422	0.11701	75
ASH1	MLL4	0.0225546	0.117011	75
KDM4D	KDM4A	0.0225382	0.117011	75
KDM4D	PKDM10A	0.0219774	0.117013	75
KDM1B	KDM3D	0.0205761	0.117016	75
PRDM9	ASH1	0.0196593	0.117019	75
MLL2	KDM3D	0.0152248	0.117028	75
MLL4	JMJD6	0.0142078	0.117029	75
JMJD6	PKDM10C	0.0140671	0.11703	75
ASH1	KDM3D	0.0123707	0.117032	75
SET7	KDM3D	0.010294	0.117035	75
KDM6B	PKDM12A	0.00989538	0.117035	75
KDM6A	PKDM12A	0.00872524	0.117037	75
KDM5C	KDM5B	0.00839726	0.117037	75
KDM4C	JARID2	0.00658852	0.117039	75
KDM4B	KDM3D	0.0053758	0.117039	75
ASH1	KDM3B	0.00336277	0.11704	75
PKDM10B	PKDM11	0.00304298	0.117041	75
KDM2B	KDM6C	0.00195683	0.117041	75
SET1B	KDM3C	0.0018746	0.117041	75
KDM4C	KDM3D	0.00172491	0.117041	75
EZH2	KDM5D	9.69971e-05	0.117041	75
SMYD3	KDM3A	-0.0010504	0.117041	75
KDM1A	KDM3C	-0.00182909	0.117041	75
KDM4D	KDM3B	-0.00339475	0.11704	75
SET7	KDM6C	-0.00367962	0.11704	75
SMYD3	JMJD6	-0.00571334	0.117039	75
PRDM9	PKDM10A	-0.00826999	0.117037	75
PKDM12A	KDM3D	-0.00852557	0.117037	75
KDM1B	KDM3B	-0.00870689	0.117037	75
JMJD6	KDM6B	-0.00874803	0.117037	75
KDM4D	KDM4B	-0.00965615	0.117036	75
KDM4B	KDM5D	-0.0108351	0.117034	75
MLL2	KDM3C	-0.0109347	0.117034	75
PRDM9	PKDM10B	-0.0137661	0.11703	75
KDM1B	KDM5D	-0.0140374	0.11703	75
KDM2B	KDM5D	-0.0149807	0.117028	75
MLL1	KDM6A	-0.0182683	0.117022	75
PKDM12A	PKDM10C	-0.0198852	0.117018	75
ASH1	KDM6C	-0.0207488	0.117016	75
ASH1	KDM2B	-0.0215728	0.117014	75
KDM5D	PKDM10A	-0.0216478	0.117014	75
PKDM10B	KDM3D	-0.0221577	0.117012	75
PRDM9	KDM1A	-0.0222623	0.117012	75
EZH2	JMJD6	-0.0224426	0.117012	75
KDM2A	KDM3C	-0.0244913	0.117006	75
KDM6C	KDM5A	-0.0258679	0.117002	75
PKDM11	JARID2	-0.0286442	0.116993	75
MLL1	PKDM10C	-0.0296494	0.11699	75
KDM3B	KDM5D	-0.0298167	0.116989	75
KDM4D	KDM4C	-0.030826	0.116986	75
JMJD6	KDM2B	-0.031575	0.116983	75
KDM5D	PKDM10C	-0.0332196	0.116977	75
SET1A	KDM6C	-0.0370776	0.116961	75
SET7	KDM3B	-0.0373135	0.11696	75
MLL1	KDM6B	-0.0378019	0.116957	75
MLL4	KDM2A	-0.0378812	0.116957	75
KDM6A	PKDM11	-0.0380294	0.116956	75
PRDM9	JARID2	-0.038902	0.116953	75
MLL1	KDM3B	-0.0394973	0.11695	75
EZH2	PKDM11	-0.0402297	0.116946	75
MLL1	KDM5B	-0.0403496	0.116946	75
MLL1	KDM4C	-0.0405779	0.116945	75
KDM5A	PKDM11	-0.040719	0.116944	75
KDM6C	KDM3C	-0.0412145	0.116942	75
PRDM9	MLL4	-0.041789	0.116939	75
KDM5D	KDM5C	-0.0432595	0.116932	75
MLL1	PKDM10B	-0.0435845	0.11693	75
KDM2B	PKDM11	-0.0447067	0.116924	75
MLL3	PRDM9	-0.0457458	0.116919	75
KDM4B	KDM6C	-0.0460289	0.116917	75
PKDM11	KDM3C	-0.0462181	0.116916	75
MLL1	PKDM10A	-0.0473633	0.11691	75
JMJD6	PKDM11	-0.0476587	0.116908	75
JMJD6	KDM5B	-0.0490126	0.1169	75
PRDM9	KDM5B	-0.0490595	0.1169	75
PKDM10C	KDM3D	-0.0492422	0.116899	75
MLL3	MLL1	-0.0497221	0.116896	75
PRDM9	KDM3C	-0.0498308	0.116896	75
PKDM10A	KDM3C	-0.0505293	0.116892	75
KDM2A	KDM5A	-0.051174	0.116888	75
SET7	KDM4B	-0.0515768	0.116885	75
PRDM9	KDM5A	-0.0529815	0.116877	75
KDM4C	KDM5D	-0.0529934	0.116877	75
KDM3A	KDM5D	-0.0532448	0.116875	75
KDM4D	KDM6B	-0.0538797	0.116871	75
KDM1B	KDM3C	-0.0555599	0.11686	75
KDM3B	PKDM12A	-0.05598	0.116858	75
MLL1	JARID2	-0.0570937	0.11685	75
PKDM10B	KDM5D	-0.0573508	0.116849	75
MLL4	PKDM11	-0.0574992	0.116848	75
ASH1	SET1A	-0.0600463	0.11683	75
SET7	KDM5B	-0.0611615	0.116822	75
KDM6C	JARID2	-0.0613398	0.116821	75
KDM6C	PKDM10A	-0.0617047	0.116818	75
PRDM9	KDM4B	-0.0626699	0.116811	75
PKDM11	KDM3D	-0.0630239	0.116808	75
SET7	PRDM9	-0.0640479	0.116801	75
MLL3	KDM5D	-0.0647625	0.116795	75
KDM2A	KDM3B	-0.0650269	0.116793	75
MLL3	KDM6C	-0.0655238	0.11679	75
SET7	KDM5D	-0.0662124	0.116784	75
KDM5B	KDM3D	-0.0676234	0.116773	75
EZH2	KDM6C	-0.0681512	0.116769	75
PRDM9	KDM2B	-0.0686261	0.116765	75
KDM5D	JARID2	-0.0688368	0.116764	75
KDM6C	KDM6B	-0.068877	0.116763	75
ASH1	KDM5D	-0.0688799	0.116763	75
PRDM9	SET1A	-0.0695863	0.116757	75
JMJD6	KDM6A	-0.0701277	0.116753	75
KDM4C	JMJD6	-0.0711144	0.116745	75
PKDM10C	KDM3C	-0.0725543	0.116733	75
MLL4	PKDM12A	-0.0758098	0.116704	75
MLL1	MLL2	-0.0761108	0.116702	75
PKDM12A	PKDM11	-0.0763011	0.1167	75
MLL3	PKDM11	-0.0772134	0.116692	75
SMYD3	KDM4D	-0.0777647	0.116687	75
MLL3	JMJD6	-0.0777786	0.116687	75
KDM4B	PKDM11	-0.0798816	0.116667	75
SET1B	MLL1	-0.0817135	0.11665	75
KDM3D	KDM3C	-0.0818402	0.116649	75
KDM1B	KDM6C	-0.0824922	0.116642	75
PKDM10A	KDM3D	-0.0851817	0.116616	75
SMYD3	KDM3B	-0.0853107	0.116614	75
KDM4B	KDM2A	-0.0881358	0.116586	75
KDM3A	PKDM11	-0.089937	0.116567	75
PRDM9	KDM6A	-0.0899542	0.116567	75
KDM6C	KDM5B	-0.0914017	0.116551	75
PRDM9	KDM6B	-0.0918086	0.116547	75
KDM6A	KDM5D	-0.0957311	0.116504	75
SET1A	KDM4A	-0.09807	0.116477	75
SET1A	MLL1	-0.0989791	0.116466	75
KDM3B	PKDM11	-0.101549	0.116436	75
MLL3	KDM2A	-0.104073	0.116406	75
KDM3B	KDM6C	-0.105513	0.116388	75
KDM3C	JARID2	-0.106707	0.116373	75
MLL4	KDM3C	-0.107909	0.116358	75
SET7	JMJD6	-0.107928	0.116357	75
KDM4D	KDM3C	-0.108599	0.116349	75
JMJD6	KDM3D	-0.109036	0.116343	75
SMYD3	KDM6C	-0.110381	0.116326	75
JMJD6	KDM5A	-0.110672	0.116322	75
SET1B	KDM3D	-0.110861	0.11632	75
KDM4B	KDM3C	-0.112033	0.116304	75
KDM4D	KDM5B	-0.112717	0.116295	75
KDM2A	PKDM10C	-0.113755	0.116281	75
SET7	KDM6A	-0.114097	0.116277	75
EZH2	PRDM9	-0.114916	0.116266	75
JMJD6	KDM3C	-0.115418	0.116259	75
MLL2	KDM5D	-0.115954	0.116252	75
MLL1	KDM3A	-0.116827	0.11624	75
KDM4A	PKDM11	-0.11987	0.116197	75
SMYD3	PKDM11	-0.120672	0.116186	75
KDM1A	KDM5D	-0.120895	0.116183	75
SMYD3	MLL1	-0.1216	0.116173	75
KDM4A	JMJD6	-0.123141	0.11615	75
MLL1	KDM2A	-0.123946	0.116139	75
KDM2B	KDM3C	-0.123956	0.116138	75
PRDM9	SET1B	-0.124804	0.116126	75
MLL4	KDM5D	-0.129698	0.116053	75
KDM1B	KDM2A	-0.1302	0.116045	75
KDM1A	KDM6C	-0.134845	0.115972	75
MLL2	KDM4D	-0.139919	0.11589	75
JMJD6	KDM3B	-0.140683	0.115877	75
SET7	JARID2	-0.14167	0.115861	75
SET1A	KDM2A	-0.144736	0.115809	75
MLL4	MLL1	-0.14511	0.115802	75
ASH1	PKDM11	-0.145393	0.115797	75
KDM4A	KDM2A	-0.147612	0.115759	75
KDM5C	KDM3C	-0.151422	0.115692	75
SET1B	KDM4D	-0.151569	0.115689	75
MLL1	KDM4B	-0.151893	0.115683	75
KDM2A	KDM3D	-0.154163	0.115642	75
KDM3A	KDM3D	-0.155693	0.115614	75
SET7	PKDM10C	-0.157159	0.115587	75
MLL4	KDM6C	-0.158017	0.115571	75
PKDM11	PKDM10A	-0.158469	0.115562	75
JMJD6	KDM6C	-0.160296	0.115528	75
SET7	KDM5C	-0.161256	0.115509	75
PKDM10B	KDM4D	-0.161587	0.115503	75
KDM4D	PKDM10C	-0.162754	0.115481	75
MLL2	JMJD6	-0.16288	0.115478	75
SET7	MLL4	-0.164603	0.115445	75
KDM2A	PKDM10A	-0.165861	0.11542	75
SET7	KDM4D	-0.166998	0.115398	75
SMYD3	KDM3C	-0.175666	0.115221	75
PKDM10B	KDM2A	-0.176815	0.115197	75
KDM4D	KDM2A	-0.182326	0.115079	75
KDM4C	PKDM11	-0.184993	0.115021	75
KDM3A	KDM6C	-0.191094	0.114884	75
KDM6C	PKDM10C	-0.191721	0.11487	75
PKDM10B	KDM6C	-0.194118	0.114815	75
SET1B	KDM6C	-0.195256	0.114788	75
MLL3	SET7	-0.196871	0.114751	75
KDM5C	PKDM11	-0.197138	0.114744	75
SET7	SET1A	-0.197863	0.114727	75
SET1B	JMJD6	-0.198116	0.114721	75
PRDM9	KDM3B	-0.198697	0.114707	75
EZH2	KDM3C	-0.199921	0.114678	75
PKDM10B	KDM3C	-0.200557	0.114663	75
SMYD3	KDM5D	-0.202706	0.114611	75
EZH2	KDM2A	-0.207041	0.114505	75
KDM2A	JMJD6	-0.210245	0.114425	75
JMJD6	KDM5D	-0.210578	0.114417	75
SET7	SET1B	-0.212615	0.114365	75
KDM2A	KDM2B	-0.21691	0.114255	75
SET7	KDM3A	-0.220269	0.114167	75
SET7	PKDM10A	-0.226521	0.113999	75
ASH1	KDM4D	-0.238309	0.113669	75
SET7	KDM5A	-0.239344	0.113639	75
KDM6C	PKDM11	-0.239685	0.113629	75
SET7	KDM4C	-0.242414	0.11355	75
PRDM9	KDM3A	-0.244303	0.113495	75
SET7	MLL1	-0.24448	0.113489	75
PRDM9	PKDM10C	-0.245346	0.113464	75
KDM2A	KDM6A	-0.2543	0.113193	75
PRDM9	MLL2	-0.25712	0.113106	75
SET7	SMYD3	-0.259911	0.113019	75
SET1A	KDM3C	-0.262512	0.112936	75
SET7	KDM6B	-0.263592	0.112902	75
PRDM9	PKDM11	-0.267402	0.112779	75
KDM2A	KDM6C	-0.268615	0.11274	75
KDM4C	KDM2A	-0.282366	0.112278	75
SET7	MLL2	-0.28372	0.112232	75
MLL3	KDM4D	-0.299175	0.11168	75
KDM2A	KDM5C	-0.299585	0.111665	75
MLL2	KDM6C	-0.302522	0.111557	75
KDM2A	PKDM12A	-0.328731	0.110536	75
KDM2A	JARID2	-0.331373	0.110428	75
SMYD3	KDM2A	-0.335553	0.110255	75
SET7	KDM2B	-0.3535	0.109484	75
SET7	KDM4A	-0.354589	0.109436	75
SET7	PKDM12A	-0.358468	0.109263	75
PRDM9	KDM2A	-0.360846	0.109156	75
KDM1A	KDM2A	-0.361515	0.109125	75
SET7	PKDM10B	-0.372143	0.108635	75
EZH2	SET7	-0.393014	0.107623	75
SET7	KDM1A	-0.443805	0.104883	75
SET7	KDM1B	-0.444846	0.104823	75

## Sheet: Colon Cell Lines
Table S9c: Correlation coefficient of HDM and HMTs in Colon cell lines
GeneSet1	GeneSet2	CorrelationScore	StandardError	NumberOfSamples
ASH1	KDM5B	0.820154	0.134855	20
MLL1	KDM2A	0.741974	0.158021	20
PKDM10B	KDM2B	0.660932	0.176882	20
SET1B	MLL2	0.660856	0.176898	20
MLL3	MLL2	0.653962	0.178315	20
KDM6B	KDM5C	0.648087	0.179503	20
SET1B	KDM5B	0.601333	0.188326	20
MLL4	MLL1	0.597798	0.18895	20
ASH1	SET1B	0.593703	0.189666	20
MLL1	PKDM11	0.592105	0.189943	20
KDM1A	PKDM12A	0.584414	0.191262	20
KDM6C	PKDM11	0.581168	0.191811	20
KDM2A	KDM6C	0.578389	0.192277	20
MLL2	PKDM10C	0.549253	0.196966	20
MLL3	KDM5B	0.54593	0.197479	20
PKDM10B	KDM5C	0.540897	0.198247	20
PKDM10A	KDM3D	0.532118	0.199562	20
KDM4C	KDM4B	0.520034	0.201324	20
MLL4	PKDM11	0.515055	0.202034	20
KDM6B	PKDM10C	0.510356	0.202695	20
ASH1	KDM3C	0.509146	0.202864	20
KDM1A	KDM4D	0.500293	0.204084	20
MLL2	KDM5C	0.500129	0.204107	20
MLL1	KDM6C	0.497624	0.204446	20
KDM3A	PKDM10C	0.49755	0.204456	20
KDM4B	KDM6C	0.492291	0.205163	20
KDM4C	KDM6C	0.491828	0.205224	20
MLL3	SET1B	0.491433	0.205277	20
PKDM10C	KDM3D	0.49093	0.205344	20
MLL3	ASH1	0.490605	0.205387	20
PKDM10B	PKDM12A	0.485447	0.206066	20
SMYD3	JARID2	0.471125	0.207905	20
KDM1A	JMJD6	0.462271	0.209006	20
EZH2	KDM5C	0.452392	0.210204	20
KDM3A	PKDM10A	0.452055	0.210244	20
MLL3	KDM5C	0.44121	0.21152	20
KDM6B	KDM3D	0.440244	0.211632	20
KDM1B	KDM2A	0.439573	0.211709	20
KDM6A	KDM5C	0.436993	0.212006	20
KDM3A	KDM5C	0.436132	0.212104	20
MLL2	KDM5B	0.431406	0.212641	20
KDM3A	KDM5B	0.427412	0.213088	20
SET1B	PKDM10C	0.426679	0.21317	20
KDM4D	KDM2B	0.425662	0.213283	20
SMYD3	KDM2B	0.425381	0.213314	20
EZH2	PKDM10B	0.423197	0.213555	20
MLL4	KDM2A	0.422283	0.213656	20
KDM3A	KDM3D	0.419766	0.213931	20
KDM5A	KDM3D	0.41654	0.214281	20
KDM4B	KDM5D	0.416318	0.214305	20
SMYD3	KDM3A	0.411741	0.214796	20
KDM4A	KDM3D	0.41108	0.214866	20
KDM6C	KDM5D	0.410013	0.214979	20
SET1A	MLL2	0.40877	0.215111	20
PKDM10B	KDM6B	0.407117	0.215285	20
SMYD3	JMJD6	0.406149	0.215386	20
KDM1B	PKDM10A	0.404972	0.215509	20
KDM4B	PKDM10C	0.40429	0.215581	20
KDM5B	JARID2	0.404246	0.215585	20
MLL3	PKDM10C	0.395837	0.21645	20
SET1A	KDM5A	0.390588	0.216979	20
KDM2A	PKDM11	0.388914	0.217146	20
KDM3A	JARID2	0.386969	0.217339	20
KDM2B	KDM6B	0.386562	0.21738	20
PKDM10C	PKDM10A	0.385823	0.217452	20
SET1B	SET1A	0.384941	0.217539	20
SET7	PKDM12A	0.382639	0.217765	20
KDM1B	KDM3A	0.372973	0.218695	20
KDM1A	KDM2B	0.372575	0.218732	20
ASH1	MLL2	0.370023	0.218973	20
EZH2	MLL2	0.368339	0.21913	20
JMJD6	PKDM11	0.368319	0.219132	20
SET7	PRDM9	0.366623	0.21929	20
MLL4	SET1A	0.364739	0.219465	20
KDM1B	KDM6B	0.361396	0.219772	20
SMYD3	KDM5C	0.360154	0.219885	20
MLL2	KDM3A	0.359041	0.219986	20
KDM1B	KDM3B	0.358493	0.220036	20
MLL1	KDM3C	0.356798	0.220189	20
KDM4A	PKDM10A	0.356497	0.220216	20
KDM5C	PKDM10C	0.356099	0.220252	20
KDM4B	KDM4A	0.355564	0.2203	20
SET1B	KDM3A	0.355487	0.220306	20
KDM1A	PKDM10B	0.350813	0.220722	20
SET1B	JARID2	0.346333	0.221115	20
KDM5A	PKDM10C	0.345695	0.221171	20
EZH2	KDM1A	0.345488	0.221188	20
MLL4	PKDM10C	0.343639	0.221348	20
JMJD6	KDM3C	0.341033	0.221572	20
KDM6A	KDM5A	0.34095	0.221579	20
KDM1B	PKDM10C	0.340473	0.22162	20
SMYD3	PKDM10B	0.337166	0.221901	20
KDM5D	PKDM12A	0.337073	0.221909	20
ASH1	MLL1	0.336279	0.221975	20
SET1B	KDM2B	0.335341	0.222054	20
MLL2	KDM5A	0.334445	0.222129	20
KDM6B	PKDM10A	0.331234	0.222397	20
KDM3A	KDM6B	0.329569	0.222534	20
KDM4A	KDM5A	0.327644	0.222692	20
KDM2B	KDM5C	0.322402	0.223116	20
KDM1A	KDM3C	0.319047	0.223384	20
KDM4D	JMJD6	0.318616	0.223418	20
MLL2	KDM6B	0.314742	0.223723	20
KDM5A	PKDM10A	0.313529	0.223818	20
MLL3	KDM3A	0.313007	0.223858	20
KDM4A	KDM6B	0.306343	0.22437	20
MLL3	KDM5A	0.305061	0.224467	20
KDM5C	KDM3D	0.301785	0.224713	20
SMYD3	PRDM9	0.299186	0.224906	20
SET7	PKDM10B	0.29768	0.225017	20
KDM4C	KDM5D	0.296689	0.22509	20
KDM4D	JARID2	0.295432	0.225181	20
KDM4D	KDM3C	0.295233	0.225196	20
KDM6C	KDM3C	0.29435	0.22526	20
KDM4C	KDM2A	0.292197	0.225416	20
MLL3	SET7	0.291977	0.225432	20
KDM2B	KDM5A	0.291777	0.225446	20
MLL3	KDM6B	0.291759	0.225447	20
MLL2	KDM1B	0.288	0.225716	20
KDM3B	PKDM12A	0.28765	0.22574	20
SET1A	JARID2	0.285977	0.225858	20
SMYD3	PKDM10C	0.282949	0.22607	20
KDM5D	PKDM11	0.282797	0.226081	20
ASH1	KDM2A	0.281203	0.226191	20
SET1A	KDM1A	0.278591	0.226371	20
SET1A	PKDM12A	0.274388	0.226656	20
PRDM9	JMJD6	0.271022	0.226881	20
MLL2	KDM4C	0.268792	0.227028	20
KDM6B	KDM5A	0.265904	0.227217	20
KDM4A	PKDM10C	0.265743	0.227227	20
KDM6A	KDM3D	0.265006	0.227275	20
KDM2B	PKDM12A	0.262222	0.227454	20
MLL4	KDM6C	0.261103	0.227526	20
KDM6B	KDM6A	0.258881	0.227667	20
PKDM10B	KDM5A	0.258583	0.227686	20
KDM2B	JARID2	0.257405	0.22776	20
SET1B	KDM4D	0.255622	0.227871	20
SET1A	KDM4A	0.255599	0.227873	20
KDM5B	PKDM10C	0.253479	0.228004	20
KDM3B	PKDM11	0.253227	0.22802	20
JMJD6	PKDM12A	0.253203	0.228021	20
JMJD6	KDM2B	0.251674	0.228115	20
SMYD3	PKDM10A	0.251372	0.228134	20
KDM1A	KDM4A	0.25124	0.228142	20
SMYD3	SET1B	0.249511	0.228247	20
ASH1	KDM4D	0.248335	0.228319	20
KDM6A	PKDM10A	0.246842	0.228409	20
PRDM9	KDM3B	0.246143	0.228451	20
KDM4D	KDM5A	0.244747	0.228534	20
MLL4	JMJD6	0.242134	0.228688	20
KDM5B	KDM3C	0.240189	0.228802	20
SET1B	KDM5C	0.238394	0.228907	20
MLL3	KDM6A	0.235897	0.22905	20
PRDM9	PKDM10A	0.234413	0.229135	20
PRDM9	KDM6A	0.233997	0.229159	20
SET1A	KDM3B	0.232369	0.229251	20
KDM1A	JARID2	0.23016	0.229374	20
SMYD3	KDM5B	0.227984	0.229495	20
MLL4	KDM5B	0.227859	0.229502	20
KDM2A	PKDM10C	0.227833	0.229503	20
ASH1	SET1A	0.226624	0.22957	20
KDM3A	KDM6A	0.225302	0.229642	20
SET1B	MLL4	0.224053	0.22971	20
ASH1	JARID2	0.222053	0.229818	20
PKDM11	JARID2	0.220136	0.22992	20
MLL2	KDM3D	0.219462	0.229956	20
PKDM10C	JARID2	0.219392	0.22996	20
JMJD6	JARID2	0.21798	0.230034	20
PKDM12A	PKDM11	0.217547	0.230057	20
MLL2	KDM4A	0.216004	0.230138	20
KDM4D	KDM4B	0.21518	0.230181	20
MLL3	SMYD3	0.215122	0.230184	20
SMYD3	KDM4D	0.214846	0.230198	20
SMYD3	PKDM12A	0.214075	0.230238	20
SET1B	KDM6A	0.212505	0.230319	20
MLL1	KDM5B	0.211631	0.230364	20
SET1B	KDM6B	0.210467	0.230423	20
KDM5C	KDM5A	0.210225	0.230435	20
KDM4A	KDM6A	0.208427	0.230526	20
KDM5B	PKDM11	0.208194	0.230537	20
MLL2	KDM6A	0.208127	0.230541	20
SET1A	KDM3C	0.207703	0.230562	20
KDM3C	JARID2	0.205749	0.230659	20
MLL3	KDM4A	0.20456	0.230718	20
MLL1	KDM3B	0.202727	0.230808	20
EZH2	KDM2B	0.201108	0.230887	20
KDM2A	KDM3C	0.200917	0.230896	20
KDM4B	PKDM11	0.199864	0.230947	20
SET1B	JMJD6	0.199594	0.23096	20
KDM4A	KDM5C	0.196174	0.231122	20
MLL4	KDM3C	0.195739	0.231143	20
SET1B	KDM5A	0.19434	0.231208	20
KDM4A	PKDM12A	0.193541	0.231246	20
SET7	KDM1A	0.192434	0.231297	20
KDM4B	KDM3A	0.1899	0.231413	20
KDM4C	KDM3C	0.18538	0.231617	20
SET1A	PKDM10C	0.185058	0.231631	20
MLL4	JARID2	0.184564	0.231653	20
SET1A	MLL1	0.182998	0.231722	20
JMJD6	KDM5B	0.181373	0.231793	20
MLL2	PKDM12A	0.180491	0.231831	20
KDM2A	KDM3B	0.177016	0.23198	20
PKDM11	KDM3C	0.176721	0.231993	20
EZH2	JMJD6	0.175397	0.232048	20
KDM1B	KDM6C	0.175272	0.232054	20
KDM6A	PKDM10C	0.175086	0.232061	20
KDM4C	KDM5C	0.173188	0.232141	20
SET7	SMYD3	0.172323	0.232176	20
ASH1	KDM3A	0.170577	0.232248	20
KDM2A	KDM5B	0.170372	0.232256	20
PKDM12A	JARID2	0.169854	0.232277	20
MLL1	JARID2	0.167745	0.232362	20
KDM4B	JARID2	0.165961	0.232434	20
KDM4A	KDM2B	0.165021	0.232471	20
PRDM9	KDM5C	0.164407	0.232495	20
KDM1B	KDM5A	0.163852	0.232517	20
KDM1B	KDM3D	0.162178	0.232582	20
PKDM10B	PKDM10A	0.160162	0.23266	20
SET7	KDM5C	0.159185	0.232697	20
MLL4	KDM3B	0.15909	0.2327	20
MLL2	JARID2	0.158067	0.232739	20
KDM4B	KDM2A	0.157976	0.232743	20
PRDM9	PKDM12A	0.157614	0.232756	20
SET7	KDM6A	0.15687	0.232784	20
PRDM9	KDM3D	0.15672	0.23279	20
KDM3B	PKDM10C	0.155553	0.232833	20
KDM3B	PKDM10A	0.153808	0.232898	20
MLL3	KDM3D	0.152213	0.232956	20
SMYD3	PKDM11	0.151823	0.23297	20
KDM5C	PKDM10A	0.15114	0.232995	20
EZH2	PKDM12A	0.149141	0.233066	20
KDM4A	KDM3A	0.147827	0.233113	20
KDM4B	KDM3D	0.144575	0.233226	20
SET7	KDM5A	0.144332	0.233234	20
SET1A	KDM6B	0.143454	0.233264	20
EZH2	SET1B	0.142122	0.23331	20
PKDM10B	KDM4A	0.14154	0.233329	20
SET1A	KDM4D	0.140962	0.233349	20
KDM3A	KDM2B	0.136351	0.233501	20
KDM3B	KDM5D	0.135806	0.233519	20
MLL1	KDM4D	0.135217	0.233538	20
PRDM9	PKDM10B	0.134998	0.233545	20
SET1A	KDM4B	0.134136	0.233572	20
SET1A	KDM2B	0.134037	0.233575	20
EZH2	KDM4C	0.133995	0.233577	20
ASH1	MLL4	0.133441	0.233594	20
KDM5D	PKDM10C	0.130425	0.233689	20
ASH1	KDM4C	0.129955	0.233703	20
KDM4A	KDM5D	0.129396	0.233721	20
EZH2	SET1A	0.128964	0.233734	20
MLL2	KDM4B	0.128212	0.233757	20
JMJD6	KDM5C	0.125982	0.233824	20
KDM4C	KDM5B	0.125512	0.233838	20
KDM4C	PKDM10C	0.12457	0.233866	20
MLL1	JMJD6	0.124455	0.23387	20
KDM1A	PKDM11	0.122712	0.233921	20
PKDM10B	JMJD6	0.120942	0.233972	20
MLL4	KDM6B	0.119445	0.234015	20
KDM4B	KDM5A	0.118236	0.234049	20
MLL2	PKDM10B	0.117542	0.234068	20
MLL1	KDM4C	0.117381	0.234073	20
PKDM11	PKDM10C	0.116951	0.234085	20
KDM2B	KDM6A	0.116822	0.234088	20
KDM2A	KDM5D	0.115047	0.234137	20
MLL4	KDM4B	0.114632	0.234149	20
KDM3A	KDM5A	0.114191	0.23416	20
KDM4D	KDM5B	0.111349	0.234237	20
EZH2	SET7	0.110567	0.234257	20
MLL3	KDM2A	0.108625	0.234308	20
ASH1	JMJD6	0.108485	0.234311	20
PRDM9	KDM4C	0.10836	0.234314	20
KDM2B	KDM3D	0.107917	0.234326	20
KDM4D	PKDM12A	0.107294	0.234342	20
SET1B	KDM1B	0.105178	0.234395	20
KDM4D	KDM4A	0.103285	0.234442	20
KDM1A	KDM4C	0.101626	0.234482	20
KDM1B	KDM5C	0.101219	0.234492	20
EZH2	KDM6B	0.100795	0.234502	20
MLL1	KDM1B	0.0990537	0.234543	20
PKDM10B	KDM6A	0.0982667	0.234561	20
MLL1	PKDM10C	0.0926739	0.234688	20
JMJD6	KDM6C	0.0926535	0.234688	20
SMYD3	MLL2	0.0899289	0.234747	20
KDM1B	PKDM10B	0.0874184	0.2348	20
ASH1	KDM1B	0.081933	0.23491	20
ASH1	KDM6A	0.0814117	0.23492	20
SET1A	KDM6C	0.0798516	0.23495	20
KDM4B	KDM6B	0.0790919	0.234964	20
MLL3	KDM1B	0.078441	0.234976	20
SMYD3	KDM6B	0.0775207	0.234993	20
KDM5A	PKDM12A	0.0771039	0.235001	20
SMYD3	KDM4A	0.0750903	0.235037	20
KDM1A	KDM6C	0.0749982	0.235038	20
KDM4B	KDM3C	0.0748649	0.235041	20
KDM1A	KDM4B	0.0733543	0.235067	20
SET1A	KDM5B	0.0730795	0.235072	20
KDM4B	KDM5C	0.0716332	0.235097	20
KDM4C	PKDM11	0.070568	0.235115	20
KDM2B	PKDM10A	0.069807	0.235127	20
EZH2	KDM6A	0.066889	0.235174	20
PKDM10B	KDM3D	0.0668815	0.235175	20
KDM1B	KDM6A	0.0666536	0.235178	20
EZH2	KDM4B	0.0660541	0.235187	20
ASH1	KDM3B	0.066052	0.235188	20
KDM2A	KDM6A	0.0657856	0.235192	20
MLL3	SET1A	0.0652958	0.235199	20
KDM2B	PKDM10C	0.0619691	0.235249	20
SET1A	KDM3D	0.0619099	0.23525	20
KDM1B	JARID2	0.0616791	0.235253	20
EZH2	KDM3D	0.06092	0.235264	20
MLL2	KDM2A	0.0591908	0.235289	20
KDM4C	JARID2	0.0586994	0.235296	20
KDM4C	KDM4A	0.0577163	0.235309	20
MLL4	MLL2	0.0575987	0.235311	20
KDM4B	KDM5B	0.056873	0.235321	20
KDM6C	PKDM10C	0.0557411	0.235336	20
KDM6C	PKDM10A	0.0552765	0.235342	20
SET7	JMJD6	0.0550182	0.235345	20
SMYD3	KDM1A	0.0537716	0.235361	20
KDM3B	KDM3D	0.053663	0.235363	20
MLL3	KDM4D	0.0527817	0.235374	20
MLL4	KDM1B	0.052573	0.235376	20
MLL2	KDM3B	0.0507775	0.235398	20
KDM3B	KDM5B	0.0503055	0.235404	20
KDM6B	KDM5D	0.0499657	0.235408	20
SET7	KDM5D	0.0481025	0.235429	20
SET1B	MLL1	0.0477877	0.235433	20
EZH2	PRDM9	0.0476696	0.235434	20
KDM4C	KDM3A	0.046852	0.235443	20
MLL4	KDM3A	0.0460714	0.235452	20
KDM6A	KDM5B	0.045865	0.235454	20
EZH2	KDM5A	0.0445954	0.235468	20
MLL4	KDM4A	0.0441692	0.235472	20
MLL3	KDM4C	0.0424938	0.235489	20
KDM2A	KDM5A	0.0419171	0.235495	20
EZH2	KDM4D	0.041073	0.235503	20
KDM4A	PKDM11	0.0410165	0.235504	20
ASH1	KDM5A	0.0400759	0.235513	20
MLL1	KDM4B	0.0393251	0.23552	20
PRDM9	KDM3A	0.0391332	0.235522	20
MLL3	PRDM9	0.0382169	0.23553	20
SET7	KDM3B	0.0361659	0.235548	20
MLL2	KDM2B	0.0359166	0.23555	20
KDM4D	KDM6C	0.0345199	0.235562	20
KDM5C	KDM5B	0.0341752	0.235565	20
KDM2A	PKDM10A	0.0341593	0.235565	20
PKDM10B	JARID2	0.0317589	0.235583	20
SET1A	PKDM10B	0.0280355	0.23561	20
SET7	KDM3C	0.0269615	0.235617	20
SET1A	PKDM11	0.0259815	0.235623	20
SET1A	KDM2A	0.0253266	0.235627	20
SMYD3	KDM3D	0.0245612	0.235631	20
SET7	KDM4A	0.0242843	0.235633	20
KDM6C	KDM6B	0.0234598	0.235637	20
MLL4	KDM6A	0.0233234	0.235638	20
SET7	MLL2	0.0227005	0.235642	20
KDM5C	PKDM12A	0.022682	0.235642	20
SET1B	KDM2A	0.0212295	0.235649	20
KDM4C	PKDM12A	0.0210361	0.23565	20
MLL3	MLL4	0.0194555	0.235658	20
PRDM9	PKDM11	0.0192123	0.235659	20
KDM1B	KDM4C	0.0173138	0.235667	20
SET1A	KDM1B	0.0168816	0.235669	20
KDM1B	KDM5B	0.016146	0.235672	20
MLL3	PKDM12A	0.0159373	0.235672	20
KDM5B	PKDM12A	0.0143528	0.235678	20
KDM4A	KDM5B	0.0139763	0.235679	20
PRDM9	KDM1A	0.0124092	0.235684	20
KDM3B	JARID2	0.0116285	0.235686	20
ASH1	PKDM10C	0.00769492	0.235695	20
KDM4D	KDM4C	0.00768731	0.235695	20
MLL2	PKDM10A	0.00702934	0.235696	20
EZH2	KDM1B	0.00650136	0.235697	20
KDM4B	PKDM12A	0.00474593	0.2357	20
PKDM10B	KDM4D	0.00411972	0.2357	20
KDM4B	PKDM10A	0.00405912	0.2357	20
KDM4A	KDM6C	0.00382608	0.235701	20
MLL3	KDM3B	0.00315331	0.235701	20
KDM3B	KDM5A	0.000218551	0.235702	20
PKDM10B	KDM5D	6.31648e-05	0.235702	20
JMJD6	KDM6A	-0.000755333	0.235702	20
KDM1B	KDM2B	-0.000823315	0.235702	20
SET7	KDM4D	-0.00163566	0.235702	20
MLL3	KDM5D	-0.0020851	0.235702	20
ASH1	PKDM11	-0.00243666	0.235702	20
MLL1	PKDM10A	-0.00300151	0.235701	20
MLL3	KDM2B	-0.0062179	0.235698	20
KDM6B	KDM5B	-0.00963078	0.235691	20
SMYD3	KDM5D	-0.0121185	0.235685	20
SET1B	PKDM12A	-0.0121311	0.235685	20
KDM2A	KDM3A	-0.015031	0.235676	20
EZH2	KDM3A	-0.0158932	0.235672	20
KDM4D	KDM5D	-0.0161354	0.235672	20
SET1B	KDM3C	-0.016328	0.235671	20
SET1B	KDM4B	-0.0181871	0.235663	20
MLL3	PKDM10A	-0.0203177	0.235654	20
PRDM9	KDM4A	-0.0229664	0.23564	20
KDM4B	KDM6A	-0.0249833	0.235629	20
KDM6C	JARID2	-0.0261366	0.235622	20
PKDM11	PKDM10A	-0.0275342	0.235613	20
KDM1A	KDM5D	-0.0290942	0.235602	20
SET1B	KDM3D	-0.0318204	0.235583	20
PKDM12A	PKDM10C	-0.0362392	0.235547	20
KDM4D	KDM5C	-0.0370281	0.235541	20
KDM6C	PKDM12A	-0.0373585	0.235538	20
SMYD3	KDM6A	-0.0378312	0.235534	20
SET1B	PKDM10B	-0.0398157	0.235515	20
SET1A	KDM5D	-0.0433119	0.235481	20
KDM2B	KDM5B	-0.044503	0.235469	20
KDM2A	JARID2	-0.0446017	0.235468	20
MLL2	KDM5D	-0.0450768	0.235463	20
PKDM10B	KDM3A	-0.0508534	0.235397	20
SET1A	JMJD6	-0.0514461	0.23539	20
EZH2	KDM3C	-0.0530054	0.235371	20
KDM4D	KDM3A	-0.0538917	0.23536	20
KDM4C	PKDM10A	-0.0545563	0.235351	20
MLL3	PKDM10B	-0.0555169	0.235339	20
ASH1	KDM6C	-0.0571935	0.235316	20
KDM5D	KDM5A	-0.0580513	0.235305	20
KDM5C	JARID2	-0.0588473	0.235294	20
KDM5A	KDM3C	-0.0598234	0.23528	20
KDM6A	KDM3C	-0.0610735	0.235262	20
KDM6B	PKDM11	-0.0628892	0.235236	20
MLL4	KDM5A	-0.0646786	0.235209	20
KDM1A	KDM5C	-0.0647359	0.235208	20
MLL3	JARID2	-0.0653466	0.235198	20
KDM5D	KDM5B	-0.0679231	0.235158	20
MLL4	PKDM10A	-0.068005	0.235157	20
KDM4C	KDM3B	-0.0681568	0.235154	20
SET1B	KDM3B	-0.0684719	0.235149	20
PKDM10B	PKDM10C	-0.0694496	0.235133	20
PRDM9	MLL4	-0.0697942	0.235127	20
MLL4	KDM3D	-0.0701813	0.235121	20
ASH1	PKDM12A	-0.0704102	0.235117	20
MLL4	PKDM12A	-0.0712779	0.235103	20
MLL3	MLL1	-0.0717919	0.235094	20
KDM2A	KDM6B	-0.0719396	0.235092	20
SET7	ASH1	-0.0724587	0.235083	20
MLL4	KDM1A	-0.0748072	0.235042	20
EZH2	MLL3	-0.0750882	0.235037	20
KDM3B	KDM6C	-0.0786881	0.234971	20
SET1A	KDM4C	-0.0807241	0.234933	20
PKDM12A	KDM3C	-0.0818828	0.234911	20
KDM1B	PKDM11	-0.0821956	0.234905	20
PRDM9	MLL2	-0.0853443	0.234842	20
KDM4D	PKDM11	-0.0861765	0.234825	20
SET7	KDM5B	-0.0875788	0.234797	20
SET7	KDM2B	-0.0878461	0.234791	20
SET1A	PKDM10A	-0.0885841	0.234776	20
EZH2	KDM4A	-0.0912522	0.234719	20
MLL1	KDM5A	-0.0924087	0.234694	20
EZH2	KDM6C	-0.0933596	0.234673	20
PRDM9	KDM1B	-0.0955364	0.234624	20
ASH1	KDM2B	-0.0986964	0.234551	20
KDM5A	JARID2	-0.0987849	0.234549	20
KDM1A	KDM5A	-0.0989495	0.234546	20
ASH1	KDM4B	-0.0996254	0.23453	20
KDM5B	KDM3D	-0.0999451	0.234522	20
PRDM9	KDM5B	-0.100163	0.234517	20
KDM6C	KDM5A	-0.100165	0.234517	20
ASH1	KDM5C	-0.100214	0.234516	20
KDM6C	KDM6A	-0.100301	0.234514	20
SET1B	KDM4A	-0.100949	0.234498	20
KDM6C	KDM5C	-0.101155	0.234493	20
KDM4C	KDM3D	-0.102805	0.234453	20
KDM6B	JARID2	-0.102852	0.234452	20
SET7	KDM3A	-0.103351	0.23444	20
SMYD3	KDM4B	-0.106005	0.234374	20
SMYD3	ASH1	-0.108455	0.234312	20
KDM3A	KDM3C	-0.109053	0.234297	20
SET7	SET1B	-0.110953	0.234247	20
MLL1	KDM5D	-0.111194	0.234241	20
EZH2	JARID2	-0.112665	0.234202	20
SMYD3	KDM5A	-0.113194	0.234187	20
PKDM10A	JARID2	-0.114131	0.234162	20
MLL2	KDM4D	-0.11464	0.234148	20
KDM1B	KDM5D	-0.115405	0.234127	20
SMYD3	KDM4C	-0.115456	0.234126	20
KDM4D	KDM6A	-0.116491	0.234098	20
KDM4A	JARID2	-0.116542	0.234096	20
KDM4C	JMJD6	-0.121079	0.233968	20
SET7	KDM4C	-0.123123	0.233909	20
MLL1	KDM6A	-0.123846	0.233888	20
KDM5D	KDM5C	-0.124196	0.233877	20
KDM4A	KDM3C	-0.125666	0.233834	20
KDM2B	PKDM11	-0.125952	0.233825	20
KDM6C	KDM5B	-0.127397	0.233782	20
SET1B	PKDM10A	-0.127471	0.233779	20
KDM4A	KDM3B	-0.127805	0.233769	20
MLL1	KDM1A	-0.12793	0.233766	20
PRDM9	PKDM10C	-0.128545	0.233747	20
KDM6B	PKDM12A	-0.129112	0.233729	20
MLL2	KDM6C	-0.131516	0.233655	20
SMYD3	KDM3B	-0.131699	0.233649	20
JMJD6	KDM3A	-0.131911	0.233643	20
KDM4C	KDM6A	-0.134215	0.23357	20
SET1B	KDM4C	-0.136	0.233512	20
KDM4B	JMJD6	-0.136028	0.233511	20
PKDM10B	KDM3B	-0.137822	0.233453	20
KDM2B	KDM5D	-0.138127	0.233443	20
KDM4D	PKDM10C	-0.139317	0.233404	20
MLL4	KDM4C	-0.141347	0.233336	20
ASH1	KDM1A	-0.142144	0.233309	20
MLL3	JMJD6	-0.142276	0.233304	20
JMJD6	KDM6B	-0.143571	0.23326	20
SET1B	PKDM11	-0.143746	0.233254	20
KDM5D	JARID2	-0.144279	0.233236	20
KDM5D	PKDM10A	-0.144601	0.233225	20
KDM1B	KDM4B	-0.145209	0.233204	20
KDM1A	KDM5B	-0.147317	0.233131	20
PRDM9	MLL1	-0.147331	0.23313	20
ASH1	KDM6B	-0.148888	0.233075	20
MLL4	KDM4D	-0.148922	0.233074	20
EZH2	SMYD3	-0.152643	0.23294	20
KDM4B	KDM2B	-0.155811	0.232824	20
MLL4	KDM5C	-0.156559	0.232796	20
MLL1	KDM4A	-0.157625	0.232756	20
KDM6A	PKDM12A	-0.158245	0.232732	20
SET7	PKDM11	-0.160037	0.232664	20
PKDM10B	KDM6C	-0.163641	0.232525	20
EZH2	PKDM10C	-0.164901	0.232476	20
KDM4C	KDM6B	-0.165471	0.232453	20
KDM6A	PKDM11	-0.167623	0.232367	20
SET1B	KDM1A	-0.169647	0.232286	20
SET7	PKDM10A	-0.169656	0.232285	20
MLL2	JMJD6	-0.170215	0.232263	20
MLL2	KDM1A	-0.171186	0.232223	20
ASH1	KDM5D	-0.173107	0.232144	20
ASH1	KDM3D	-0.173814	0.232115	20
KDM2B	KDM3C	-0.173986	0.232107	20
KDM3B	KDM3A	-0.17418	0.232099	20
MLL1	KDM3A	-0.175867	0.232029	20
MLL2	KDM3C	-0.180314	0.231839	20
KDM1A	KDM3B	-0.181531	0.231786	20
KDM4C	KDM5A	-0.183588	0.231696	20
KDM3A	PKDM11	-0.184467	0.231657	20
SET7	JARID2	-0.18527	0.231622	20
KDM5C	KDM3C	-0.185477	0.231613	20
SMYD3	MLL4	-0.186416	0.231571	20
SET1B	KDM6C	-0.186895	0.231549	20
SMYD3	KDM1B	-0.189771	0.231419	20
KDM4D	KDM3D	-0.190337	0.231393	20
KDM3D	JARID2	-0.190934	0.231366	20
KDM5B	KDM5A	-0.191326	0.231348	20
MLL3	KDM3C	-0.192788	0.231281	20
PKDM10B	KDM4C	-0.194167	0.231216	20
KDM1B	KDM3C	-0.19627	0.231118	20
SET7	MLL4	-0.196271	0.231118	20
PRDM9	KDM3C	-0.196537	0.231105	20
ASH1	KDM4A	-0.197518	0.231059	20
SMYD3	MLL1	-0.199688	0.230955	20
MLL3	KDM4B	-0.199803	0.23095	20
MLL1	MLL2	-0.200596	0.230911	20
SET1B	KDM5D	-0.201642	0.230861	20
SET1A	KDM5C	-0.201952	0.230846	20
PKDM12A	KDM3D	-0.204846	0.230704	20
KDM4A	JMJD6	-0.204945	0.230699	20
KDM3B	KDM6B	-0.207063	0.230594	20
EZH2	ASH1	-0.208549	0.23052	20
PKDM10B	KDM3C	-0.209815	0.230456	20
SET7	SET1A	-0.210269	0.230433	20
KDM3A	KDM6C	-0.212788	0.230304	20
MLL3	PKDM11	-0.212954	0.230296	20
PRDM9	ASH1	-0.213091	0.230289	20
EZH2	KDM5D	-0.21385	0.23025	20
SET7	KDM6B	-0.214522	0.230215	20
SET1A	KDM3A	-0.215547	0.230162	20
KDM4A	KDM2A	-0.218604	0.230001	20
EZH2	MLL4	-0.221176	0.229865	20
EZH2	PKDM10A	-0.225275	0.229644	20
KDM4D	KDM2A	-0.227804	0.229505	20
PRDM9	KDM6B	-0.23091	0.229332	20
KDM1B	KDM4A	-0.231506	0.229299	20
KDM6A	KDM5D	-0.234178	0.229148	20
MLL4	KDM2B	-0.236377	0.229023	20
PRDM9	KDM2B	-0.237779	0.228942	20
KDM5D	KDM3D	-0.240502	0.228784	20
MLL1	PKDM12A	-0.24634	0.228439	20
KDM3B	KDM6A	-0.247497	0.228369	20
PRDM9	KDM6C	-0.248096	0.228333	20
KDM3B	KDM2B	-0.253463	0.228005	20
KDM2A	KDM5C	-0.253965	0.227974	20
SET7	KDM3D	-0.25706	0.227782	20
SMYD3	KDM6C	-0.257974	0.227724	20
PKDM10B	PKDM11	-0.259913	0.227602	20
PKDM10B	KDM4B	-0.261179	0.227521	20
KDM2B	KDM6C	-0.261223	0.227518	20
KDM1A	KDM6B	-0.26197	0.227471	20
KDM4D	PKDM10A	-0.262199	0.227456	20
MLL3	KDM6C	-0.263276	0.227387	20
JMJD6	PKDM10C	-0.263796	0.227353	20
PRDM9	KDM2A	-0.272837	0.22676	20
SET7	KDM6C	-0.274336	0.226659	20
SMYD3	SET1A	-0.275358	0.22659	20
MLL3	KDM1A	-0.276122	0.226539	20
KDM4D	KDM6B	-0.277257	0.226462	20
KDM4B	KDM3B	-0.279057	0.226339	20
SET7	KDM2A	-0.280746	0.226223	20
KDM6B	KDM3C	-0.280838	0.226216	20
PRDM9	JARID2	-0.282511	0.226101	20
KDM3B	KDM3C	-0.284703	0.225948	20
KDM5B	PKDM10A	-0.285574	0.225887	20
KDM1B	PKDM12A	-0.2879	0.225723	20
JMJD6	KDM5D	-0.289129	0.225635	20
PRDM9	KDM5D	-0.290424	0.225543	20
EZH2	KDM5B	-0.296001	0.22514	20
KDM5D	KDM3C	-0.297907	0.225	20
KDM2A	KDM3D	-0.301735	0.224717	20
KDM1A	KDM3D	-0.303557	0.22458	20
MLL4	KDM5D	-0.304071	0.224542	20
KDM2A	JMJD6	-0.306216	0.22438	20
SET7	KDM4B	-0.308035	0.224241	20
SET1A	KDM6A	-0.309514	0.224128	20
JMJD6	PKDM10A	-0.314816	0.223717	20
SMYD3	KDM3C	-0.31583	0.223638	20
PRDM9	KDM5A	-0.319346	0.22336	20
MLL2	PKDM11	-0.320585	0.223262	20
PKDM10A	KDM3C	-0.32258	0.223102	20
PRDM9	SET1B	-0.322687	0.223094	20
JMJD6	KDM3B	-0.324962	0.22291	20
SET7	PKDM10C	-0.326229	0.222807	20
MLL1	KDM6B	-0.328406	0.222629	20
KDM5C	PKDM11	-0.328577	0.222615	20
KDM5A	PKDM11	-0.328871	0.222591	20
MLL1	KDM3D	-0.334681	0.22211	20
KDM1A	KDM6A	-0.335565	0.222036	20
EZH2	KDM3B	-0.33981	0.221677	20
ASH1	PKDM10A	-0.339906	0.221668	20
MLL1	KDM2B	-0.342135	0.221478	20
KDM3A	KDM5D	-0.357935	0.220086	20
SET7	KDM1B	-0.361746	0.21974	20
PRDM9	KDM4D	-0.36766	0.219194	20
PKDM12A	PKDM10A	-0.367974	0.219164	20
JMJD6	KDM3D	-0.36989	0.218985	20
KDM1A	KDM3A	-0.375329	0.21847	20
KDM3D	KDM3C	-0.387164	0.21732	20
MLL4	PKDM10B	-0.389202	0.217118	20
KDM1A	PKDM10A	-0.391	0.216938	20
PRDM9	KDM4B	-0.392008	0.216837	20
ASH1	PKDM10B	-0.403002	0.215714	20
PKDM11	KDM3D	-0.405581	0.215446	20
KDM2A	PKDM12A	-0.405804	0.215422	20
SMYD3	KDM2A	-0.407074	0.215289	20
SET7	MLL1	-0.407321	0.215263	20
KDM3A	PKDM12A	-0.408875	0.2151	20
PKDM10B	KDM5B	-0.411769	0.214793	20
EZH2	KDM2A	-0.415505	0.214393	20
JMJD6	KDM5A	-0.41914	0.213999	20
KDM6C	KDM3D	-0.441574	0.211478	20
KDM1B	JMJD6	-0.444082	0.211186	20
KDM4C	KDM2B	-0.44795	0.210732	20
KDM1A	PKDM10C	-0.459511	0.209344	20
KDM4D	KDM3B	-0.481705	0.206554	20
KDM1A	KDM2A	-0.48545	0.206066	20
PRDM9	SET1A	-0.497128	0.204514	20
PKDM10C	KDM3C	-0.50285	0.203735	20
KDM1B	KDM4D	-0.503399	0.20366	20
MLL1	KDM5C	-0.516372	0.201847	20
KDM2A	KDM2B	-0.528555	0.200087	20
KDM3B	KDM5C	-0.52977	0.199909	20
KDM1B	KDM1A	-0.530984	0.19973	20
KDM6A	JARID2	-0.536423	0.198921	20
EZH2	MLL1	-0.563176	0.19477	20
EZH2	PKDM11	-0.571544	0.193411	20
PKDM10B	KDM2A	-0.584623	0.191227	20
MLL1	PKDM10B	-0.617184	0.185455	20
