# Supplementary material for: Co-Regulation of Histone-Modifying Enzymes in Cancer
Source: PLoS One. 2011 Aug 23;6(8):e24023. doi: 10.1371/journal.pone.0024023 (PMC3160334; doi:10.1371/journal.pone.0024023)
Supplement: Table S10 — RT-qPCR data for KDM5A , KDM5B and BRD8 (TissueScan Array). Expression values were calculated using the 2–ΔΔCt method relative to the reference gene B2M. Sample annotation was provided by OriGene. (XLS) [file pone.0024023.s012.xls]

## Sheet: Sheet 1
sku	gender	age	tissue	appearance	diagnosis	tumorgrade	stage	normal	lesion	tumor	hypercellular_stroma	hypocellular_stroma	necrosis			report		tissue_image4		tissue_image20		Electropherogram	bioanalyser_ration		rtpcr	sample_id	tnm	verification	disease	KDM5A 2^-ΔΔCt	KDM5B 2^-ΔΔCt	BRD8 2^-ΔΔCt
CSRT102/302/502	Male	86	Adrenal gland / Adrenal gland 1	Normal	Carcinoma of kidney, renal cell, clear cell	Fuhrman G3: Nuclei very irregular	Normal	100	0	0	0	0	0	CU0000000913	CU	CU0000000913	CU0000000913.1.4X	CU0000000913.1.4X	CU0000000913.1.20X	CU0000000913.1.20X	CU0000000913.1.B66	CU0000000913.1.B66	1.64	CU0000000913.1.R39	CU0000000913.1.R39	RN0000356C	pT3apNXpMX	NULL	Adrenal gland	8.49184	44.7735	13.0072
CSRT102/302/502	Male	86	Adrenal gland / Adrenal gland 2	Normal	Carcinoma of kidney, renal cell, clear cell	Fuhrman G3: Nuclei very irregular	Normal	100	0	0	0	0	0	CU0000000913	CU	CU0000000913	CU0000000913.5.4X	CU0000000913.5.4X	CU0000000913.5.20X	CU0000000913.5.20X	CU0000000913.5.B469	CU0000000913.5.B469	1.71	CU0000000913.5.R223	CU0000000913.5.R223	RN00003630	pT3apNXpMX	NULL	Adrenal gland	5.2637	28.7317	1.47554
CSRT102/302/502	Male	65	Adrenal gland / Adrenal gland 3	Normal	Carcinoma of kidney, renal cell, chromophil	Not Reported	Normal	100	0	0	0	0	0	CU0000000138	CU	CU0000000138	CU0000000138.7.4X	CU0000000138.7.4X	CU0000000138.7.20X	CU0000000138.7.20X	CU0000000138.7.B78	CU0000000138.7.B78	1.48	CU0000000138.7.R53	CU0000000138.7.R53	RN00003569	pT1pN0pMX	NULL	Adrenal gland	3.82664	32.3249	4.79403
CSRT102/302/502	Male	49	Adrenal gland / Adrenal gland 4	Normal	Adenoma of adrenal cortex	Not Reported	Normal	100	0	0	0	0	0	CI0000007384	CI	CI0000007384	CI0000007384.1.4X	CI0000007384.1.4X	CI0000007384.1.20X	CI0000007384.1.20X	CI0000007384.1.B468	CI0000007384.1.B468	1.51	CI0000007384.1.R223	CI0000007384.1.R223	RN0000362A	Not Reported	NULL	Adrenal gland	1.15355	34.4056	0.574843
CSRT102/302/502	Male	60	Adrenal gland / Adrenal gland 5	Normal	Adenoma of adrenal cortex	Not Reported	Normal	100	0	0	0	0	0	CU0000000344	CU	CU0000000344	CU0000000344.2.4X	CU0000000344.2.4X	CU0000000344.2.20X	CU0000000344.2.20X	CU0000000344.2.B73	CU0000000344.2.B73	1.38	CU0000000344.2.R43	CU0000000344.2.R43	RN00003565	Not Reported	NULL	Adrenal gland	5.88106	50.0248	5.78068
CSRT102/302/502	Male	65	Adrenal gland / Adrenal gland 6	Tumor	Carcinoma of kidney, renal cell, chromophil	Not Reported	I	0	0	99	1	0	0	CU0000000138	CU	CU0000000138	CU0000000138.9.4X	CU0000000138.9.4X	CU0000000138.9.20X	CU0000000138.9.20X	CU0000000138.9.B78	CU0000000138.9.B78	1.2	CU0000000138.9.R53	CU0000000138.9.R53	RN00003571	pT1pN0pMX	NULL	Adrenal gland	1.98079	69.7718	2.65965
CSRT102/302/502	Female	83	Adrenal gland / Adrenal gland 7	Tumor	Pheochromocytoma	Not Reported	Not Reported	0	0	92	0	8	0	CU0000012841	CU	CU0000012841	CU0000012841.1.4X	CU0000012841.1.4X	CU0000012841.1.20X	CU0000012841.1.20X	CU0000012841.1.B469	CU0000012841.1.B469	1.3	CU0000012841.1.R223	CU0000012841.1.R223	RN00003632	Not Reported	NULL	Adrenal gland	0.20392	14.6677	0.420809
CSRT102/302/502	Male	56	Adrenal gland / Adrenal gland 8	Tumor	Pheochromocytoma	Not Reported	Not Reported	0	0	98	0	2	0	CI0000013576	CI	CI0000013576	CI0000013576.1.4X	CI0000013576.1.4X	CI0000013576.1.20X	CI0000013576.1.20X	CI0000013576.1.B468	CI0000013576.1.B468	1.45	CI0000013576.1.R223	CI0000013576.1.R223	RN0000362F	Not Reported	NULL	Adrenal gland	0.667147	29.5395	1.34839
CSRT102/302/502	Male	60	Adrenal gland / Adrenal gland 9	Tumor	Adenoma of adrenal cortex	Not Reported	Not Reported	0	0	95	0	5	0	CX0000000141	CX	CX0000000141	CX0000000141.2.4X	CX0000000141.2.4X	CX0000000141.2.20X	CX0000000141.2.20X	CX0000000141.2.B625	CX0000000141.2.B625	1.1	CX0000000141.2.R324	CX0000000141.2.R324	RN0000369E	Not Reported	NULL	Adrenal gland	1.58675	29.9518	0.603422
CSRT102/302/502	Female	27	Adrenal gland / Adrenal gland 10	Tumor	Pheochromocytoma	Not Reported	Not Reported	0	0	99	0	1	0	CI0000010253	CI	CI0000010253	CI0000010253.1.4X	CI0000010253.1.4X	CI0000010253.1.20X	CI0000010253.1.20X	CI0000010253.1.B468	CI0000010253.1.B468	1.32	CI0000010253.1.R223	CI0000010253.1.R223	RN0000362E	Not Reported	NULL	Adrenal gland	1.27994	105.754	2.75345
CSRT102/302/502	Male	60	Adrenal gland / Adrenal gland 11	Tumor	Adenoma of adrenal cortex	Not Reported	Not Reported	2	0	98	0	0	0	CU0000000344	CU	CU0000000344	CU0000000344.5.4X	CU0000000344.5.4X	CU0000000344.5.20X	CU0000000344.5.20X	CU0000000344.5.B73	CU0000000344.5.B73	1.2	CU0000000344.5.R43	CU0000000344.5.R43	RN0000356F	Not Reported	NULL	Adrenal gland	1.6089	22.8571	1.16573
CSRT102/302/502	Male	81	Adrenal gland / Adrenal gland 12	Tumor	Pheochromocytoma	Not Reported	Not Reported	0	0	95	5	0	0	CU0000000611	CU	CU0000000611	CU0000000611.1.4X	CU0000000611.1.4X	CU0000000611.1.20X	CU0000000611.1.20X	CU0000000611.1.B57	CU0000000611.1.B57	0.92	CU0000000611.1.R11	CU0000000611.1.R11	RN00003554	Not Reported	NULL	Adrenal gland	0.700315	49.3361	2.01564
CSRT102/302/502	Female	51	Adrenal gland / Adrenal gland 13	Tumor	Pheochromocytoma	Not Reported	Not Reported	0	0	90	10	0	0	CU0000006501	CU	CU0000006501	CU0000006501.1.4X	CU0000006501.1.4X	CU0000006501.1.20X	CU0000006501.1.20X	CU0000006501.1.B242	CU0000006501.1.B242	1.3	CU0000006501.1.R133	CU0000006501.1.R133	RN000035AB	Not Reported	NULL	Adrenal gland	0.183783	6.4289	0.139781
CSRT102/302/502	Female	28	Adrenal gland / Adrenal gland 14	Tumor	Pheochromocytoma	Not Reported	Not Reported	0	0	99	0	1	0	CI0000006767	CI	CI0000006767	CI0000006767.1.4X	CI0000006767.1.4X	CI0000006767.1.20X	CI0000006767.1.20X	CI0000006767.1.B468	CI0000006767.1.B468	1.31	CI0000006767.1.R223	CI0000006767.1.R223	RN00003629	Not Reported	NULL	Adrenal gland	0.7558	35.6189	1.16573
CSRT102/302/502	Female	47	Breast / Breast 1	Normal	Adenocarcinoma of breast, ductal	Nottingham G2: 6-7 points Intermediate combined grade (moderately favorable)	Normal	100	0	0	0	0	0	CU0000011173	CU	CU0000011173	CU0000011173.1.4X	CU0000011173.1.4X	CU0000011173.1.20X	CU0000011173.1.20X	CU0000011173.1.B487	CU0000011173.1.B487	1.35	CU0000011173.1.R230	CU0000011173.1.R230	RN000035CE	pT1cpN0 (i-)pMX	NULL	Adrenal gland	0.541892	43.2483	0.637828
CSRT102/302/502	Female	45	Breast / Breast 2	Normal	Adenocarcinoma of breast, ductal	Not Reported	Normal	100	0	0	0	0	0	CU0000005590	CU	CU0000005590	CU0000005590.1.4X	CU0000005590.1.4X	CU0000005590.1.20X	CU0000005590.1.20X	CU0000005590.1.B381	CU0000005590.1.B381	1.29	CU0000005590.1.R192	CU0000005590.1.R192	RN000035DE	pTXpNXpMX	NULL	Breast	0.597113	45.7143	1.6486
CSRT102/302/502	Female	72	Breast / Breast 3	Tumor	Adenocarcinoma of breast, ductal, medullary features	Nottingham G3: 8-9 points High combined grade (unfavorable)	I	20	0	62	15	0	3	CI0000007464	CI	CI0000007464	CI0000007464.2.4X	CI0000007464.2.4X	CI0000007464.2.20X	CI0000007464.2.20X	CI0000007464.2.B628	CI0000007464.2.B628	1.45	CI0000007464.2.R326	CI0000007464.2.R326	RN000036A2	pT1cpN0 (i-)pMX	NULL	Breast	0.40784	14.2666	0.00183658
CSRT102/302/502	Female	82	Breast / Breast 4	Tumor	Adenocarcinoma of breast, ductal	Nottingham G2: 6-7 points Intermediate combined grade (moderately favorable)	I	10	0	70	20	0	0	CU0000006146	CU	CU0000006146	CU0000006146.1.4X	CU0000006146.1.4X	CU0000006146.1.20X	CU0000006146.1.20X	CU0000006146.1.B582	CU0000006146.1.B582	0.98	CU0000006146.1.R283	CU0000006146.1.R283	RN00003683	pT1cpNXpMX	NULL	Breast	0.700315	56.6723	0.603422
CSRT102/302/502	Female	42	Breast / Breast 5	Tumor	Adenocarcinoma of breast, ductal	Nottingham G2: 6-7 points Intermediate combined grade (moderately favorable)	IIA	8	0	70	20	0	2	CU0000006051	CU	CU0000006051	CU0000006051.1.4X	CU0000006051.1.4X	CU0000006051.1.20X	CU0000006051.1.20X	CU0000006051.1.B582	CU0000006051.1.B582	0.99	CU0000006051.1.R282	CU0000006051.1.R282	RN00003682	pT2pN0pMX	NULL	Breast	2.5422	246.351	2.67815
CSRT102/302/502	Female	57	Breast / Breast 6	Tumor	Adenocarcinoma of breast, ductal	Nottingham G3: 8-9 points High combined grade (unfavorable)	IIA	0	0	90	5	0	5	CU0000006155	CU	CU0000006155	CU0000006155.1.4X	CU0000006155.1.4X	CU0000006155.1.20X	CU0000006155.1.20X	CU0000006155.1.B582	CU0000006155.1.B582	1.07	CU0000006155.1.R283	CU0000006155.1.R283	RN00003684	pT2pN0pMX	NULL	Breast	0.00926545	925.81	0.108912
CSRT102/302/502	Female	54	Breast / Breast 7	Tumor	Adenocarcinoma of breast, ductal, recurrent	Nottingham G3: 8-9 points High combined grade (unfavorable)	IIA	0	0	90	5	5	0	CI0000016919	CI	CI0000016919	CI0000016919.4.4X	CI0000016919.4.4X	CI0000016919.4.20X	CI0000016919.4.20X	CI0000016919.4.B623	CI0000016919.4.B623	1.01	CI0000016919.4.R322	CI0000016919.4.R322	RN000035C5	pT2pN0pMX	NULL	Breast	0.0794437	428.922	2.11585
CSRT102/302/502	Female	52	Breast / Breast 8	Tumor	Adenocarcinoma of breast, ductal	Nottingham G3: 8-9 points High combined grade (unfavorable)	IIA	0	0	70	20	10	0	CU0000006735	CU	CU0000006735	CU0000006735.1.4X	CU0000006735.1.4X	CU0000006735.1.20X	CU0000006735.1.20X	CU0000006735.1.B582	CU0000006735.1.B582	0.8	CU0000006735.1.R283	CU0000006735.1.R283	RN00003685	pT1cpN1apMX	NULL	Breast	1464.38	1657.25	124.607
CSRT102/302/502	Not Sp	78	Breast / Breast 9	Tumor	Adenocarcinoma of breast, ductal	Nottingham G3: 8-9 points High combined grade (unfavorable)	IIA	0	0	85	10	0	5	CU0000014766	CU	CU0000014766	CU0000014766.1.4X	CU0000014766.1.4X	CU0000014766.1.20X	CU0000014766.1.20X	CU0000014766.1.B583	CU0000014766.1.B583	1.08	CU0000014766.1.R286	CU0000014766.1.R286	RN0000368A	pT2pN0pMX	NULL	Breast	3.37778	143.467	0.933835
CSRT102/302/502	Female	43	Breast / Breast 10	Tumor	Adenocarcinoma of breast, ductal	Nottingham G3: 8-9 points High combined grade (unfavorable)	IIA	0	0	80	10	10	0	CU0000011203	CU	CU0000011203	CU0000011203.1.4X	CU0000011203.1.4X	CU0000011203.1.20X	CU0000011203.1.20X	CU0000011203.1.B582	CU0000011203.1.B582	1.33	CU0000011203.1.R284	CU0000011203.1.R284	RN00003686	pT2pN0 (i-)pMX	NULL	Breast	1.30683	32.7761	1.05793
CSRT102/302/502	Female	48	Breast / Breast 11	Tumor	Adenocarcinoma of breast, ductal	Nottingham G3: 8-9 points High combined grade (unfavorable)	IIA	0	0	80	10	10	0	CU0000011195	CU	CU0000011195	CU0000011195.1.4X	CU0000011195.1.4X	CU0000011195.1.20X	CU0000011195.1.20X	CU0000011195.1.B583	CU0000011195.1.B583	0.9	CU0000011195.1.R286	CU0000011195.1.R286	RN00003689	pT2pNXpMX	NULL	Breast	0.572789	37.9117	0.346575
CSRT102/302/502	Female	51	Breast / Breast 12	Tumor	Adenocarcinoma of breast, ductal	Nottingham G3: 8-9 points High combined grade (unfavorable)	IIA	0	0	95	0	5	0	CI0000017028	CI	CI0000017028	CI0000017028.1.4X	CI0000017028.1.4X	CI0000017028.1.20X	CI0000017028.1.20X	CI0000017028.1.B583	CI0000017028.1.B583	0.62	CI0000017028.1.R285	CI0000017028.1.R285	RN00003687	pT2pN0pMX	NULL	Breast	0.534431	35.8667	0.142718
CSRT102/302/502	Female	50	Breast / Breast 13	Tumor	Adenocarcinoma of breast, ductal	NSABP Grade: Nuclear 3 of 3 & Histologic 3 of 3	IIB	0	0	85	10	3	2	CU0000000108	CU	CU0000000108	CU0000000108.3.4X	CU0000000108.3.4X	CU0000000108.3.20X	CU0000000108.3.20X	CU0000000108.3.B2	CU0000000108.3.B2	1.45	CU0000000108.3.R11	CU0000000108.3.R11	RN00003548	pT2pN1bipMX	NULL	Breast	4.21659	91.4285	2.23649
CSRT102/302/502	Female	56	Breast / Breast 14	Tumor	Adenocarcinoma of breast, ductal	NSABP Grade: Nuclear 3 of 3 & Histologic 3 of 3	IIB	1	0	85	2	10	2	CU0000001537	CU	CU0000001537	CU0000001537.1.4X	CU0000001537.1.4X	CU0000001537.1.20X	CU0000001537.1.20X	CU0000001537.1.B125	CU0000001537.1.B125	1.22	CU0000001537.1.R72	CU0000001537.1.R72	RN00003580	pT2pN1bpMX	NULL	Breast	1.88698	116.531	1.01483
CSRT102/302/502	Female	33	Breast / Breast 15	Tumor	Adenocarcinoma of breast, ductal	Nottingham G3: 8-9 points High combined grade (unfavorable)	IIB	0	0	65	0	25	10	CI0000011365	CI	CI0000011365	CI0000011365.1.4X	CI0000011365.1.4X	CI0000011365.1.20X	CI0000011365.1.20X	CI0000011365.1.B644	CI0000011365.1.B644	1.4	CI0000011365.1.R342	CI0000011365.1.R342	RN000036C3	pT2pN1mipMX	NULL	Breast	1.5541	128.406	0.582867
CSRT102/302/502	Female	72	Breast / Breast 16	Tumor	Adenocarcinoma of breast, ductal	Nottingham G2: 6-7 points Intermediate combined grade (moderately favorable)	IIIA	0	0	98	0	2	0	CU0000014078	CU	CU0000014078	CU0000014078.1.4X	CU0000014078.1.4X	CU0000014078.1.20X	CU0000014078.1.20X	CU0000014078.1.B499	CU0000014078.1.B499	1.61	CU0000014078.1.R238	CU0000014078.1.R238	RN00003641	pT3pN1apMX	NULL	Breast	0.60966	35.8667	0.620386
CSRT102/302/502	Female	34	Breast / Breast 17	Tumor	Adenocarcinoma of breast, ductal	Nottingham G3: 8-9 points High combined grade (unfavorable)	IIIA	0	0	40	58	0	2	CI0000006549	CI	CI0000006549	CI0000006549.1.4X	CI0000006549.1.4X	CI0000006549.1.20X	CI0000006549.1.20X	CI0000006549.1.B291	CI0000006549.1.B291	1.27	CI0000006549.1.R154	CI0000006549.1.R154	RN000035BF	pT3pN1apM0	NULL	Breast	0.798894	42.9496	0.664914
CSRT102/302/502	Female	63	Breast / Breast 18	Tumor	Adenocarcinoma of breast, ductal	Nottingham G2: 6-7 points Intermediate combined grade (moderately favorable)	IIIA	0	0	60	35	0	5	CI0000015628	CI	CI0000015628	CI0000015628.1.4X	CI0000015628.1.4X	CI0000015628.1.20X	CI0000015628.1.20X	CI0000015628.1.B627	CI0000015628.1.B627	1.64	CI0000015628.1.R326	CI0000015628.1.R326	RN0000369F	pT2pN2apMX	NULL	Breast	1.40063	135.728	1.5382
CSRT102/302/502	Female	49	Breast / Breast 19	Tumor	Adenocarcinoma of breast, lobular	Nottingham G2: 6-7 points Intermediate combined grade (moderately favorable)	IIIA	25	0	65	0	10	0	CI0000015181	CI	CI0000015181	CI0000015181.4.4X	CI0000015181.4.4X	CI0000015181.4.20X	CI0000015181.4.20X	CI0000015181.4.B628	CI0000015181.4.B628	1.51	CI0000015181.4.R326	CI0000015181.4.R326	RN000036A3	pT3pN1mipMX	NULL	Breast	1.43006	248.065	1.68324
CSRT102/302/502	Female	85	Breast / Breast 20	Tumor	Adenocarcinoma of breast, ductal	NSABP Grade: Nuclear 3 of 3 & Histologic 2 of 3	IIIA	0	0	90	10	0	0	CU0000006774	CU	CU0000006774	CU0000006774.2.4X	CU0000006774.2.4X	CU0000006774.2.20X	CU0000006774.2.20X	CU0000006774.2.B584	CU0000006774.2.B584	1.08	CU0000006774.2.R285	CU0000006774.2.R285	RN00003688	pT2pN2apMX	NULL	Breast	0.226264	15.7205	0.953456
CSRT102/302/502	Female	50	Breast / Breast 21	Tumor	Adenocarcinoma of breast, ductal	Nottingham G3: 8-9 points High combined grade (unfavorable)	IIIC	20	0	55	20	0	5	CI0000017650	CI	CI0000017650	CI0000017650.2.4X	CI0000017650.2.4X	CI0000017650.2.20X	CI0000017650.2.20X	CI0000017650.2.B627	CI0000017650.2.B627	1.58	CI0000017650.2.R326	CI0000017650.2.R326	RN000036A1	pT3pN3apMX	NULL	Breast	0.0828173	186.699	0.578841
CSRT102/302/502	Female	55	Breast / Breast 22	Tumor	Adenocarcinoma of breast, ductal	Nottingham G3: 8-9 points High combined grade (unfavorable)	IIIC	10	0	80	10	0	0	CI0000016835	CI	CI0000016835	CI0000016835.3.4X	CI0000016835.3.4X	CI0000016835.3.20X	CI0000016835.3.20X	CI0000016835.3.B627	CI0000016835.3.B627	1.53	CI0000016835.3.R326	CI0000016835.3.R326	RN000036A0	pT2pN3apMX	NULL	Breast	3.1735	466.125	2.11585
CSRT102/302/502	Female	68	Breast / Breast 23	Tumor	Adenocarcinoma of breast, ductal	Nottingham G3: 8-9 points High combined grade (unfavorable)	IIIC	0	0	90	10	0	0	CI0000008722	CI	CI0000008722	CI0000008722.2.4X	CI0000008722.2.4X	CI0000008722.2.20X	CI0000008722.2.20X	CI0000008722.2.B411	CI0000008722.2.B411	1.21	CI0000008722.2.R203	CI0000008722.2.R203	RN000035FF	pT2pN3pMX	NULL	Breast	0.63997	72.7347	0.528963
CSRT102/302/502	Female	63	Breast / Lymph node 24	Tumor	Adenocarcinoma of breast, ductal	Nottingham G2: 6-7 points Intermediate combined grade (moderately favorable)	IIIA	5	0	85	0	0	10	CI0000013626	CI	CI0000013626	CI0000013626.1.4X	CI0000013626.1.4X	CI0000013626.1.20X	CI0000013626.1.20X	CI0000013626.1.B489	CI0000013626.1.B489	1.62	CI0000013626.1.R231	CI0000013626.1.R231	RN0000363D	pT1bpN2apMX	NULL	Breast	0.47833	1255.96	14.3327
CSRT102/302/502	Female	36	Cervix / Cervix 1	Normal	Endometriosis	NULL	Normal	100	0	0	0	0	0	CI0000006099	CI	CI0000006099	CI0000006099.1.4X	CI0000006099.1.4X	CI0000006099.1.20X	CI0000006099.1.20X	CI0000006099.1.B484	CI0000006099.1.B484	1.31	CI0000006099.1.R229	CI0000006099.1.R229	RN0000363A	Not Reported	NULL	Cervix	2.55988	145.469	1.44517
CSRT102/302/502	Female	35	Cervix / Cervix 2	Normal	Adenomyosis of myometrium	NULL	Normal	100	0	0	0	0	0	CU0000000232	CU	CU0000000232	CU0000000232.3.4X	CU0000000232.3.4X	CU0000000232.3.20X	CU0000000232.3.20X	CU0000000232.3.B61	CU0000000232.3.B61	1.6	CU0000000232.3.R35	CU0000000232.3.R35	RN00003564	Not Reported	NULL	Breast	1.24494	48.3208	1.26684
CSRT102/302/502	Female	42	Cervix / Cervix 3	Normal	Endometrium, proliferative	NULL	Normal	100	0	0	0	0	0	CI0000000127	CI	CI0000000127	CI0000000127.3.4X	CI0000000127.3.4X	CI0000000127.3.20X	CI0000000127.3.20X	CI0000000127.3.B161	CI0000000127.3.B161	1.25	CI0000000127.3.R93	CI0000000127.3.R93	RN0000358B	Not Reported	NULL	Cervix	1.98079	87.7041	1.59244
CSRT102/302/502	Female	38	Cervix / Cervix 4	Normal	Prolapse of uterus	NULL	Normal	100	0	0	0	0	0	CU0000005488	CU	CU0000005488	CU0000005488.1.4X	CU0000005488.1.4X	CU0000005488.1.20X	CU0000005488.1.20X	CU0000005488.1.B164	CU0000005488.1.B164	1.22	CU0000005488.1.R97	CU0000005488.1.R97	RN00003592	Not Reported	NULL	Cervix	1.34357	59.0789	1.26684
CSRT102/302/502	Female	57	Cervix / Cervix 5	Tumor	Carcinoma of cervix, adenosquamous	FIGO G2: Moderately differentiated	IB	0	0	80	10	0	10	CI0000014929	CI	CI0000014929	CI0000014929.1.4X	CI0000014929.1.4X	CI0000014929.1.20X	CI0000014929.1.20X	CI0000014929.1.B622	CI0000014929.1.B622	1.37	CI0000014929.1.R321	CI0000014929.1.R321	RN0000369D	pT1bpN0pMX	NULL	Cervix	1.18598	177.857	0.563013
CSRT102/302/502	Female	36	Cervix / Cervix 6	Tumor	Adenocarcinoma of cervix, endometrioid	FIGO G2: Moderately differentiated	IB1	0	0	60	35	0	5	CI0000000251	CI	CI0000000251	CI0000000251.1.4X	CI0000000251.1.4X	CI0000000251.1.20X	CI0000000251.1.20X	CI0000000251.1.B188	CI0000000251.1.B188	1.54	CI0000000251.1.R109	CI0000000251.1.R109	RN00003557	pT1b1pN0pMX	NULL	Cervix	0.0446894	90.797	0.595114
CSRT102/302/502	Female	37	Cervix / Cervix 7	Tumor	Carcinoma of cervix, squamous cell, large cell, non-keratinizing	Not Reported	IB2	0	0	75	20	5	0	CI0000005668	CI	CI0000005668	CI0000005668.2.4X	CI0000005668.2.4X	CI0000005668.2.20X	CI0000005668.2.20X	CI0000005668.2.B489	CI0000005668.2.B489	1.02	CI0000005668.2.R231	CI0000005668.2.R231	RN00003581	pT1b2pN0pMX	NULL	Cervix	1.14558	33.2336	0.325615
CSRT102/302/502	Female	40	Cervix / Cervix 8	Tumor	Carcinoma of cervix, squamous cell, large cell, non-keratinizing	Not Reported	IB2	0	0	80	18	0	2	CI0000008070	CI	CI0000008070	CI0000008070.2.4X	CI0000008070.2.4X	CI0000008070.2.20X	CI0000008070.2.20X	CI0000008070.2.B266	CI0000008070.2.B266	1.43	CI0000008070.2.R143	CI0000008070.2.R143	RN000035B5	pT1b2pN0pMX	NULL	Cervix	0.0485655	489.299	0.0105343
CSRT102/302/502	Female	65	Cervix / Cervix 9	Tumor	Carcinoma of cervix, squamous cell, large cell, non-keratinizing	Not Reported	IIB	0	0	80	17	0	3	CU0000000338	CU	CU0000000338	CU0000000338.1.4X	CU0000000338.1.4X	CU0000000338.1.20X	CU0000000338.1.20X	CU0000000338.1.B161	CU0000000338.1.B161	1.44	CU0000000338.1.R91	CU0000000338.1.R91	RN0000358D	pT2bpN0pMX	NULL	Cervix	0.446297	29.9518	0.660321
CSRT102/302/502	Female	43	Cervix / Cervix 10	Tumor	Carcinoma of cervix, squamous cell, large cell, non-keratinizing	FIGO G3: Poorly differentiated	IIIB	0	0	90	10	0	0	CU0000000656	CU	CU0000000656	CU0000000656.2.4X	CU0000000656.2.4X	CU0000000656.2.20X	CU0000000656.2.20X	CU0000000656.2.B161	CU0000000656.2.B161	1.55	CU0000000656.2.R91	CU0000000656.2.R91	RN0000358E	pT1b2pN1pMX	NULL	Cervix	0.750579	24.6681	0.528963
CSRT102/302/502	Female	65	Cervix / Cervix 11	Tumor	Carcinoma of cervix, squamous cell	FIGO G3: Poorly differentiated	IVB	0	0	60	30	0	10	CU0000005927	CU	CU0000005927	CU0000005927.1.4X	CU0000005927.1.4X	CU0000005927.1.20X	CU0000005927.1.20X	CU0000005927.1.B165	CU0000005927.1.B165	1.21	CU0000005927.1.R96	CU0000005927.1.R96	RN00003594	pT2bpN0pM1	NULL	Cervix	0.584825	18.1837	0.883461
CSRT102/302/502	Female	46	Cervix / Cervix 12	Tumor	Carcinoma of cervix, squamous cell	AJCC G3: Poorly differentiated	Not Reported	0	0	45	50	0	5	CU0000006527	CU	CU0000006527	CU0000006527.2.4X	CU0000006527.2.4X	CU0000006527.2.20X	CU0000006527.2.20X	CU0000006527.2.B251	CU0000006527.2.B251	1.27	CU0000006527.2.R138	CU0000006527.2.R138	RN000035AF	Not Reported	NULL	Cervix	1.02532	65.0994	1.42527
CSRT102/302/502	Female	49	Cervix / Ovary 13	Tumor	Adenocarcinoma of cervix, metastatic	FIGO G2: Moderately differentiated	IV	0	0	85	14	0	1	CI0000007264	CI	CI0000007264	CI0000007264.1.4X	CI0000007264.1.4X	CI0000007264.1.20X	CI0000007264.1.20X	CI0000007264.1.B309	CI0000007264.1.B309	0.72	CI0000007264.1.R164	CI0000007264.1.R164	RN000035C7	pTXpN0pM1	NULL	Cervix	0.761057	325.062	1.27566
CSRT102/302/502	Female	40	Colon / Colon 1	Normal	No evidence of malignancy	NULL	Normal	100	0	0	0	0	0	CI0000005046	CI	CI0000005046	CI0000005046.1.4X	CI0000005046.1.4X	CI0000005046.1.20X	CI0000005046.1.20X	CI0000005046.1.B200	CI0000005046.1.B200	1.09	CI0000005046.1.R114	CI0000005046.1.R114	RN0000354F	Not Reported	NULL	Colon	0.868186	36.1162	0.240022
CSRT102/302/502	Female	45	Colon / Colon 2	Normal	Crohns disease	NULL	Normal	100	0	0	0	0	0	CI0000008737	CI	CI0000008737	CI0000008737.1.4X	CI0000008737.1.4X	CI0000008737.1.20X	CI0000008737.1.20X	CI0000008737.1.B336	CI0000008737.1.B336	1.18	CI0000008737.1.R173	CI0000008737.1.R173	RN000035CF	Not Reported	NULL	Colon	0.605449	51.4312	0.591004
CSRT102/302/502	Male	38	Colon / Colon 3	Normal	Crohns disease	NULL	Normal	100	0	0	0	0	0	CU0000012170	CU	CU0000012170	CU0000012170.2.4X	CU0000012170.2.4X	CU0000012170.2.20X	CU0000012170.2.20X	CU0000012170.2.B431	CU0000012170.2.B431	1.46	CU0000012170.2.R210	CU0000012170.2.R210	RN00003611	Not Reported	NULL	Colon	0.862189	0.831952	0.559124
CSRT102/302/502	Female	63	Colon / Colon 4	Tumor	Adenocarcinoma of colon	AJCC G4: Undifferentiated	IIA	0	0	80	20	0	0	CU0000005708	CU	CU0000005708	CU0000005708.1.4X	CU0000005708.1.4X	CU0000005708.1.20X	CU0000005708.1.20X	CU0000005708.1.B319	CU0000005708.1.B319	1.65	CU0000005708.1.R168	CU0000005708.1.R168	RN00003556	pT3pN0pMX	NULL	Colon	0.886429	8.42439	4.00344
CSRT102/302/502	Male	29	Colon / Colon 5	Tumor	Polyposis of colon, adenomatous	Not Reported	Not Reported	10	0	70	20	0	0	CU0000005417	CU	CU0000005417	CU0000005417.1.4X	CU0000005417.1.4X	CU0000005417.1.20X	CU0000005417.1.20X	CU0000005417.1.B506	CU0000005417.1.B506	1.75	CU0000005417.1.R242	CU0000005417.1.R242	RN00003648	Not Reported	NULL	Colon	33.0385	8.54199	56.9348
CSRT102/302/502	Male	71	Colon / Colon 6	Tumor	Adenoma of colon	Not Reported	Not Reported	0	0	85	15	0	0	CU0000005685	CU	CU0000005685	CU0000005685.1.4X	CU0000005685.1.4X	CU0000005685.1.20X	CU0000005685.1.20X	CU0000005685.1.B319	CU0000005685.1.B319	1.85	CU0000005685.1.R168	CU0000005685.1.R168	RN00003555	Not Reported	NULL	Colon	0.681165	106.49	1.6486
CSRT102/302/502	Male	75	Colon: rectosigmoid / Colon: rectosigmoid 7	Tumor	Adenocarcinoma of colon	AJCC G1: Well differentiated	IIB	5	0	80	5	0	10	CU0000006598	CU	CU0000006598	CU0000006598.1.4X	CU0000006598.1.4X	CU0000006598.1.20X	CU0000006598.1.20X	CU0000006598.1.B382	CU0000006598.1.B382	1.47	CU0000006598.1.R193	CU0000006598.1.R193	RN000035E2	pT4pN0pMX	NULL	Colon	2.13773	0.445832	2.04378
CSRT102/302/502	Male	63	Colon: rectosigmoid / Colon: rectosigmoid 8	Tumor	Adenocarcinoma of colon	AJCC G1: Well differentiated	IIIC	0	0	80	15	0	5	CU0000014739	CU	CU0000014739	CU0000014739.1.4X	CU0000014739.1.4X	CU0000014739.1.20X	CU0000014739.1.20X	CU0000014739.1.B595	CU0000014739.1.B595	1.89	CU0000014739.1.R292	CU0000014739.1.R292	RN0000368C	pT3pN2pMX	NULL	Colon	3.15158	0.849433	0.0196577
CSRT102/302/502	Male	85	Colon: right / Colon: right 9	Normal	Adenocarcinoma of colon	AJCC G2: Moderately differentiated	Normal	100	0	0	0	0	0	CU0000005394	CU	CU0000005394	CU0000005394.1.4X	CU0000005394.1.4X	CU0000005394.1.20X	CU0000005394.1.20X	CU0000005394.1.B296	CU0000005394.1.B296	1.01	CU0000005394.1.R160	CU0000005394.1.R160	RN000035C1	pT2pN0pMX	NULL	Cervix	0.7558	27.5613	0.262655
CSRT102/302/502	Female	77	Colon: right / Colon: right 10	Normal	Adenocarcinoma of colon	AJCC G1: Well differentiated	Normal	100	0	0	0	0	0	CU0000005329	CU	CU0000005329	CU0000005329.1.4X	CU0000005329.1.4X	CU0000005329.1.20X	CU0000005329.1.20X	CU0000005329.1.B170	CU0000005329.1.B170	1.26	CU0000005329.1.R99	CU0000005329.1.R99	RN00003598	pT3pN2pMX	NULL	Colon	0.446297	26.2559	0.551426
CSRT102/302/502	Female	82	Colon: right / Colon: right 11	Tumor	Adenocarcinoma of colon	AJCC G1: Well differentiated	I	0	0	80	10	10	0	CU0000006638	CU	CU0000006638	CU0000006638.1.4X	CU0000006638.1.4X	CU0000006638.1.20X	CU0000006638.1.20X	CU0000006638.1.B382	CU0000006638.1.B382	1.4	CU0000006638.1.R193	CU0000006638.1.R193	RN000035E3	pT2pN1pMX	NULL	Colon	2.25961	0.0527229	0.801758
CSRT102/302/502	Male	51	Colon: right / Colon: right 12	Tumor	Adenocarcinoma of colon	AJCC G2: Moderately differentiated	IV	5	0	80	10	0	5	CU0000006839	CU	CU0000006839	CU0000006839.1.4X	CU0000006839.1.4X	CU0000006839.1.20X	CU0000006839.1.20X	CU0000006839.1.B383	CU0000006839.1.B383	1.43	CU0000006839.1.R193	CU0000006839.1.R193	RN000035E4	pT3pN2pM1	NULL	Colon	2.86012	0.60064	4.20247
CSRT102/302/502	Female	68	Colon: right / Colon: right 13	Tumor	Adenoma of colon	Not Reported	Not Reported	0	0	85	15	0	0	CU0000005636	CU	CU0000005636	CU0000005636.3.4X	CU0000005636.3.4X	CU0000005636.3.20X	CU0000005636.3.20X	CU0000005636.3.B585	CU0000005636.3.B585	2.02	CU0000005636.3.R280	CU0000005636.3.R280	RN0000367F	Not Reported	NULL	Colon	21.2012	3.06221	4.05932
CSRT102/302/502	Female	80	Colon: sigmoid / Colon: sigmoid 14	Tumor	Adenocarcinoma of colon	AJCC G1: Well differentiated	III	0	0	80	20	0	0	CU0000005347	CU	CU0000005347	CU0000005347.1.4X	CU0000005347.1.4X	CU0000005347.1.20X	CU0000005347.1.20X	CU0000005347.1.B144	CU0000005347.1.B144	1.32	CU0000005347.1.R81	CU0000005347.1.R81	RN00003584	pT1pN1pMX	NULL	Colon	0.0627638	0.588279	0.717594
CSRT102/302/502	Female	82	Colon: sigmoid / Colon: sigmoid 15	Tumor	Adenocarcinoma of colon	AJCC G3: Poorly differentiated	IIIB	15	0	75	10	0	0	CU0000011129	CU	CU0000011129	CU0000011129.2.4X	CU0000011129.2.4X	CU0000011129.2.20X	CU0000011129.2.20X	CU0000011129.2.B599	CU0000011129.2.B599	1.71	CU0000011129.2.R295	CU0000011129.2.R295	RN0000368D	pT4pN1pMX	NULL	Colon	1.18598	0.263262	1.01483
CSRT102/302/502	Male	54	Colon: sigmoid / Colon: sigmoid 16	Tumor	Adenocarcinoma of colon	AJCC G2: Moderately differentiated	IIIC	0	0	60	35	0	5	CU0000010998	CU	CU0000010998	CU0000010998.1.4X	CU0000010998.1.4X	CU0000010998.1.20X	CU0000010998.1.20X	CU0000010998.1.B406	CU0000010998.1.B406	1.29	CU0000010998.1.R200	CU0000010998.1.R200	RN000035F3	pT4pN2pMX	NULL	Colon	0.856234	0.137221	1.34839
CSRT102/302/502	Male	74	Colon: transverse / Colon: transverse 17	Tumor	Adenocarcinoma of colon, mucinous	AJCC G2: Moderately differentiated	IIA	0	0	80	10	10	0	CU0000006781	CU	CU0000006781	CU0000006781.1.4X	CU0000006781.1.4X	CU0000006781.1.20X	CU0000006781.1.20X	CU0000006781.1.B514	CU0000006781.1.B514	1.44	CU0000006781.1.R246	CU0000006781.1.R246	RN0000364F	pT3pN0pMX	NULL	Colon	0.388524	3.6416	0.0842744
CSRT102/302/502	Female	70	Colon: transverse / Colon: transverse 18	Tumor	Adenocarcinoma of colon	AJCC G2: Moderately differentiated	IIA	0	0	75	10	0	15	CI0000006679	CI	CI0000006679	CI0000006679.1.4X	CI0000006679.1.4X	CI0000006679.1.20X	CI0000006679.1.20X	CI0000006679.1.B363	CI0000006679.1.B363	1.76	CI0000006679.1.R187	CI0000006679.1.R187	RN000035D8	pT3pN0pMX	NULL	Colon	4.58232	1.24364	5.35631
CSRT102/302/502	Female	42	Endometrium / Endometrium 1	Normal	Endometriosis	Not Applicable	Normal	100	0	0	0	0	0	CI0000000269	CI	CI0000000269	CI0000000269.1.4X	CI0000000269.1.4X	CI0000000269.1.20X	CI0000000269.1.20X	CI0000000269.1.B517	CI0000000269.1.B517	1.34	CI0000000269.1.R249	CI0000000269.1.R249	RN000031C7	Not Applicable	NULL	Colon	1.21932	111.012	2.41369
CSRT102/302/502	Female	43	Endometrium / Endometrium 2	Normal	Leiomyoma of myometrium	Not Applicable	Normal	100	0	0	0	0	0	CU0000005762	CU	CU0000005762	CU0000005762.1.4X	CU0000005762.1.4X	CU0000005762.1.20X	CU0000005762.1.20X	CU0000005762.1.B382	CU0000005762.1.B382	1.34	CU0000005762.1.R193	CU0000005762.1.R193	RN000031CC	Not Applicable	NULL	Endometrium	3.08672	168.263	7.01887
CSRT102/302/502	Female	76	Endometrium / Uterus 3	Tumor	Adenocarcinoma of endometrium, endometrioid	FIGO G3: Poorly differentiated	IB	0	0	95	0	5	0	CU0000000736	CU	CU0000000736	CU0000000736.1.4X	CU0000000736.1.4X	CU0000000736.1.20X	CU0000000736.1.20X	CU0000000736.1.B45	CU0000000736.1.B45	1.6	CU0000000736.1.R13	CU0000000736.1.R13	RN00003560	pT1bpN0pMX	NULL	Endometrium	1.63136	202.893	2.49881
CSRT102/302/502	Female	56	Endometrium / Uterus 4	Tumor	Adenocarcinoma of endometrium, endometrioid	FIGO G1: Well differentiated	IB	0	0	95	5	0	0	CU0000001160	CU	CU0000001160	CU0000001160.2.4X	CU0000001160.2.4X	CU0000001160.2.20X	CU0000001160.2.20X	CU0000001160.2.B81	CU0000001160.2.B81	1.01	CU0000001160.2.R51	CU0000001160.2.R51	RN00003574	pT1bpNXpMX	NULL	Endometrium	0.782453	105.024	2.2057
CSRT102/302/502	Female	70	Endometrium / Uterus 5	Tumor	Adenocarcinoma of endometrium, endometrioid	FIGO G2: Moderately differentiated	IC	0	0	95	5	0	0	CU0000000010	CU	CU0000000010	CU0000000010.1.4X	CU0000000010.1.4X	CU0000000010.1.20X	CU0000000010.1.20X	CU0000000010.1.B4	CU0000000010.1.B4	1.68	CU0000000010.1.R7	CU0000000010.1.R7	RN0000354C	pT1cpN0pMX	NULL	Endometrium	2.12296	200.099	6.41406
CSRT102/302/502	Female	57	Endometrium / Uterus 6	Tumor	Adenocarcinoma of endometrium, endometrioid, squamous features	FIGO G2: Moderately differentiated	IC	0	0	80	20	0	0	CI0000006706	CI	CI0000006706	CI0000006706.1.4X	CI0000006706.1.4X	CI0000006706.1.20X	CI0000006706.1.20X	CI0000006706.1.B642	CI0000006706.1.B642	1.03	CI0000006706.1.R340	CI0000006706.1.R340	RN000036BA	pT1cpN0pMX	NULL	Endometrium	1.15355	144.465	0.358797
CSRT102/302/502	Female	87	Endometrium / Uterus 7	Tumor	Adenocarcinoma of endometrium, serous	FIGO G3: Poorly differentiated	IIA	0	0	95	5	0	0	CU0000009365	CU	CU0000009365	CU0000009365.1.4X	CU0000009365.1.4X	CU0000009365.1.20X	CU0000009365.1.20X	CU0000009365.1.B642	CU0000009365.1.B642	1.29	CU0000009365.1.R340	CU0000009365.1.R340	RN000036C1	pT2apNXpMX	NULL	Endometrium	1.00422	17.3225	0.135019
CSRT102/302/502	Female	58	Endometrium / Uterus 8	Tumor	Adenocarcinoma of endometrium, endometrioid	FIGO G2: Moderately differentiated	IIB	20	0	60	20	0	0	CI0000010768	CI	CI0000010768	CI0000010768.1.4X	CI0000010768.1.4X	CI0000010768.1.20X	CI0000010768.1.20X	CI0000010768.1.B642	CI0000010768.1.B642	1.34	CI0000010768.1.R340	CI0000010768.1.R340	RN000036BE	pT2bpN0pMX	NULL	Endometrium	1.71247	256.813	1.27566
CSRT102/302/502	Female	68	Endometrium / Uterus 9	Tumor	Adenocarcinoma of endometrium, papillary serous	FIGO G3: Poorly differentiated	IIB	20	0	60	20	0	0	CI0000008051	CI	CI0000008051	CI0000008051.1.4X	CI0000008051.1.4X	CI0000008051.1.20X	CI0000008051.1.20X	CI0000008051.1.B642	CI0000008051.1.B642	1.05	CI0000008051.1.R340	CI0000008051.1.R340	RN000036BB	pT2bpNXpMX	NULL	Endometrium	1.2711	165.946	0.712637
CSRT102/302/502	Female	62	Endometrium / Uterus 10	Tumor	Adenocarcinoma of endometrium, endometrioid	FIGO G3: Poorly differentiated	IIB	0	0	90	7	0	3	CI0000000066	CI	CI0000000066	CI0000000066.3.4X	CI0000000066.3.4X	CI0000000066.3.20X	CI0000000066.3.20X	CI0000000066.3.B80	CI0000000066.3.B80	1.41	CI0000000066.3.R53	CI0000000066.3.R53	RN00003570	pT2bpN0pMX	NULL	Endometrium	22.7229	1483.28	64.055
CSRT102/302/502	Female	79	Endometrium / Uterus 11	Tumor	Adenocarcinoma of endometrium, endometrioid	FIGO G3: Poorly differentiated	IIIA	0	0	60	20	0	20	CI0000005017	CI	CI0000005017	CI0000005017.1.4X	CI0000005017.1.4X	CI0000005017.1.20X	CI0000005017.1.20X	CI0000005017.1.B622	CI0000005017.1.B622	1.15	CI0000005017.1.R321	CI0000005017.1.R321	RN0000369A	pT3apN0pMX	NULL	Endometrium	7.81408	0.430645	5.06738
CSRT102/302/502	Female	78	Endometrium / Uterus 12	Tumor	Adenocarcinoma of endometrium, serous	FIGO G3: Poorly differentiated	IIIC	0	0	90	5	0	5	CI0000009536	CI	CI0000009536	CI0000009536.1.4X	CI0000009536.1.4X	CI0000009536.1.20X	CI0000009536.1.20X	CI0000009536.1.B642	CI0000009536.1.B642	1.11	CI0000009536.1.R340	CI0000009536.1.R340	RN000036BD	pT3apN1pMX	NULL	Endometrium	1.03963	0.195409	0.50391
CSRT102/302/502	Female	53	Endometrium / Uterus 13	Tumor	Adenocarcinoma of endometrium, endometrioid	FIGO G3: Poorly differentiated	IIIC	5	0	65	20	0	10	CI0000008600	CI	CI0000008600	CI0000008600.1.4X	CI0000008600.1.4X	CI0000008600.1.20X	CI0000008600.1.20X	CI0000008600.1.B642	CI0000008600.1.B642	1.29	CI0000008600.1.R340	CI0000008600.1.R340	RN000036BC	pT1bpN1pMX	NULL	Endometrium	1.40063	0.111458	1.7426
CSRT102/302/502	Female	81	Endometrium / Uterus 14	Tumor	Adenocarcinoma of endometrium, endometrioid	FIGO G2: Moderately differentiated	IIIC	0	0	60	20	20	0	CU0000001281	CU	CU0000001281	CU0000001281.1.4X	CU0000001281.1.4X	CU0000001281.1.20X	CU0000001281.1.20X	CU0000001281.1.B642	CU0000001281.1.B642	1.28	CU0000001281.1.R340	CU0000001281.1.R340	RN000036BF	pT3apN1pMX	NULL	Endometrium	6.21639	0.124531	0.633422
CSRT102/302/502	Female	46	Endometrium / Uterus 15	Tumor	Adenocarcinoma of endometrium, endometrioid	FIGO G2: Moderately differentiated	IV	0	0	80	10	10	0	CU0000006131	CU	CU0000006131	CU0000006131.1.4X	CU0000006131.1.4X	CU0000006131.1.20X	CU0000006131.1.20X	CU0000006131.1.B642	CU0000006131.1.B642	0.8	CU0000006131.1.R340	CU0000006131.1.R340	RN000036C0	pT1cpNXpM1	NULL	Endometrium	1.14558	0.1138	1.29346
CSRT102/302/502	Male	54	Esophagus / Adrenal gland 1	Tumor	Adenocarcinoma of esophagus, metastatic	AJCC G2: Moderately differentiated	IV	0	0	60	0	35	5	CI0000009613	CI	CI0000009613	CI0000009613.1.4X	CI0000009613.1.4X	CI0000009613.1.20X	CI0000009613.1.20X	CI0000009613.1.B519	CI0000009613.1.B519	1.44	CI0000009613.1.R250	CI0000009613.1.R250	RN0000365C	pTXpNXpM1	NULL	Esophagus	0.13832	1.29646	0.0300028
CSRT102/302/502	Female	66	Esophagus / Esophagus 2	Normal	Adenocarcinoma of esophagus	AJCC G3: Poorly differentiated	Normal	100	0	0	0	0	0	CI0000012663	CI	CI0000012663	CI0000012663.2.4X	CI0000012663.2.4X	CI0000012663.2.20X	CI0000012663.2.20X	CI0000012663.2.B519	CI0000012663.2.B519	1.55	CI0000012663.2.R250	CI0000012663.2.R250	RN0000364C	pT1pN1pMX	NULL	Esophagus	2.47268	0.179813	0.94033
CSRT102/302/502	Male	52	Esophagus / Esophagus 3	Tumor	Adenocarcinoma of esophagus	AJCC G2: Moderately differentiated	I	0	0	80	10	0	10	CI0000017545	CI	CI0000017545	CI0000017545.1.4X	CI0000017545.1.4X	CI0000017545.1.20X	CI0000017545.1.20X	CI0000017545.1.B576	CI0000017545.1.B576	1.67	CI0000017545.1.R276	CI0000017545.1.R276	RN0000367B	pT1pN0pMX	NULL	Esophagus	3.47275	0.879388	2.53369
CSRT102/302/502	Male	60	Esophagus / Esophagus 4	Tumor	Adenocarcinoma of esophagus	Not Reported	I	0	0	75	5	5	15	CI0000013454	CI	CI0000013454	CI0000013454.1.4X	CI0000013454.1.4X	CI0000013454.1.20X	CI0000013454.1.20X	CI0000013454.1.B430	CI0000013454.1.B430	1.68	CI0000013454.1.R210	CI0000013454.1.R210	RN000035E7	pT1pN0pMX	NULL	Esophagus	0.053145	0.498122	0.0115276
CSRT102/302/502	Male	67	Esophagus / Esophagus 5	Tumor	Adenocarcinoma of esophagus	AJCC G1: Well differentiated	I	0	0	90	0	5	5	CI0000010840	CI	CI0000010840	CI0000010840.1.4X	CI0000010840.1.4X	CI0000010840.1.20X	CI0000010840.1.20X	CI0000010840.1.B488	CI0000010840.1.B488	1.44	CI0000010840.1.R231	CI0000010840.1.R231	RN0000361A	pT1pN0pMX	NULL	Esophagus	8.43318	1.42857	2.10124
CSRT102/302/502	Male	61	Esophagus / Esophagus 6	Tumor	Adenocarcinoma of esophagus	AJCC G3: Poorly differentiated	I	0	0	90	0	10	0	CI0000019170	CI	CI0000019170	CI0000019170.1.4X	CI0000019170.1.4X	CI0000019170.1.20X	CI0000019170.1.20X	CI0000019170.1.B635	CI0000019170.1.B635	1.53	CI0000019170.1.R334	CI0000019170.1.R334	RN000036A4	pT1pN0pMX	NULL	Esophagus	1.19423	27.3709	0.00424871
CSRT102/302/502	Male	76	Esophagus / Esophagus 7	Tumor	Adenocarcinoma of esophagus	AJCC G2: Moderately differentiated	I	0	0	95	0	5	0	CI0000022340	CI	CI0000022340	CI0000022340.1.4X	CI0000022340.1.4X	CI0000022340.1.20X	CI0000022340.1.20X	CI0000022340.1.B635	CI0000022340.1.B635	1.15	CI0000022340.1.R334	CI0000022340.1.R334	RN000036A5	pT1pN0pMX	NULL	Esophagus	0.671787	32.5497	0.376635
CSRT102/302/502	Male	70	Esophagus / Esophagus 8	Tumor	Adenocarcinoma of esophagus	AJCC G1: Well differentiated	I	15	0	75	10	0	0	CI0000006092	CI	CI0000006092	CI0000006092.1.4X	CI0000006092.1.4X	CI0000006092.1.20X	CI0000006092.1.20X	CI0000006092.1.B164	CI0000006092.1.B164	1.37	CI0000006092.1.R96	CI0000006092.1.R96	RN00003590	pT1bpN0pMX	NULL	Esophagus	1.76061	121.48	1.13386
CSRT102/302/502	Male	73	Esophagus / Esophagus 9	Tumor	Carcinoma of esophagus, squamous cell	AJCC G1: Well differentiated	IIA	0	0	80	15	0	5	CI0000015617	CI	CI0000015617	CI0000015617.1.4X	CI0000015617.1.4X	CI0000015617.1.20X	CI0000015617.1.20X	CI0000015617.1.B576	CI0000015617.1.B576	1.51	CI0000015617.1.R276	CI0000015617.1.R276	RN0000367A	pT3pN0pMX	NULL	Esophagus	2.15259	77.4167	1.05062
CSRT102/302/502	Male	76	Esophagus / Esophagus 10	Tumor	Adenocarcinoma of esophagus	AJCC G2: Moderately differentiated	IIA	0	0	80	10	0	10	CU0000016125	CU	CU0000016125	CU0000016125.1.4X	CU0000016125.1.4X	CU0000016125.1.20X	CU0000016125.1.20X	CU0000016125.1.B577	CU0000016125.1.B577	1.72	CU0000016125.1.R276	CU0000016125.1.R276	RN0000367D	pT2pN0pMX	NULL	Esophagus	5.96316	28.3362	5.50689
CSRT102/302/502	Female	66	Esophagus / Esophagus 11	Tumor	Adenocarcinoma of esophagus	AJCC G3: Poorly differentiated	IIB	0	0	85	15	0	0	CI0000012663	CI	CI0000012663	CI0000012663.1.4X	CI0000012663.1.4X	CI0000012663.1.20X	CI0000012663.1.20X	CI0000012663.1.B512	CI0000012663.1.B512	1.6	CI0000012663.1.R248	CI0000012663.1.R248	RN0000365D	pT1pN1pMX	NULL	Esophagus	3.6454	277.159	4.26114
CSRT102/302/502	Male	58	Esophagus / Esophagus 12	Tumor	Adenocarcinoma of esophagus	AJCC G2: Moderately differentiated	III	0	0	70	20	10	0	CI0000012478	CI	CI0000012478	CI0000012478.1.4X	CI0000012478.1.4X	CI0000012478.1.20X	CI0000012478.1.20X	CI0000012478.1.B511	CI0000012478.1.B511	1.42	CI0000012478.1.R248	CI0000012478.1.R248	RN0000364B	pT3pN1pMX	NULL	Esophagus	2.48988	67.3951	6.68644
CSRT102/302/502	Male	71	Esophagus / Esophagus 13	Tumor	Adenocarcinoma of esophagus	AJCC G3: Poorly differentiated	III	0	0	60	35	5	0	CU0000001481	CU	CU0000001481	CU0000001481.2.4X	CU0000001481.2.4X	CU0000001481.2.20X	CU0000001481.2.20X	CU0000001481.2.B420	CU0000001481.2.B420	1.22	CU0000001481.2.R207	CU0000001481.2.R207	RN0000360A	pT3pN1pMX	NULL	Esophagus	16.4051	50.0248	10.3477
CSRT102/302/502	Male	64	Esophagus / Esophagus 14	Tumor	Carcinoma of esophagus, squamous cell	AJCC G2: Moderately differentiated	III	0	0	60	10	20	10	CU0000006780	CU	CU0000006780	CU0000006780.1.4X	CU0000006780.1.4X	CU0000006780.1.20X	CU0000006780.1.20X	CU0000006780.1.B512	CU0000006780.1.B512	1.57	CU0000006780.1.R248	CU0000006780.1.R248	RN0000364E	pT3pN1pMX	NULL	Esophagus	0.0129229	305.403	0.112753
CSRT102/302/502	Male	83	Esophagus / Esophagus 15	Tumor	Adenocarcinoma of esophagus	AJCC G3: Poorly differentiated	III	0	0	40	20	0	40	CI0000015646	CI	CI0000015646	CI0000015646.3.4X	CI0000015646.3.4X	CI0000015646.3.20X	CI0000015646.3.20X	CI0000015646.3.B578	CI0000015646.3.B578	1.34	CI0000015646.3.R278	CI0000015646.3.R278	RN000035B9	pT3pN1pMX	NULL	Esophagus	0.00946014	28.7317	0.207508
CSRT102/302/502	Male	82	Gastroesophageal junction / Esophagus 16	Tumor	Adenocarcinoma of gastroesophageal junction	AJCC G2: Moderately differentiated	IIA	0	0	80	10	0	10	CI0000006887	CI	CI0000006887	CI0000006887.1.4X	CI0000006887.1.4X	CI0000006887.1.20X	CI0000006887.1.20X	CI0000006887.1.B164	CI0000006887.1.B164	1.49	CI0000006887.1.R96	CI0000006887.1.R96	RN00003591	pT2pN0pMX	NULL	Gastroesophageal	0.892594	0.0793609	1.02189
CSRT102/302/502	Male	60	Kidney / Kidney 1	Normal	Carcinoma of kidney, renal cell, clear cell	Fuhrman G2: Nuclei slightly irregular	Normal	100	0	0	0	0	0	CU0000006823	CU	CU0000006823	CU0000006823.2.4X	CU0000006823.2.4X	CU0000006823.2.20X	CU0000006823.2.20X	CU0000006823.2.B445	CU0000006823.2.B445	1.21	CU0000006823.2.R213	CU0000006823.2.R213	RN0000361C	pT1bpNXpMX	NULL	Gastroesophageal	1.11425	0.167772	0.240022
CSRT102/302/502	Female	80	Kidney / Kidney 2	Normal	Carcinoma of kidney, renal cell, clear cell	Fuhrman G3: Nuclei very irregular	Normal	100	0	0	0	0	0	CU0000012830	CU	CU0000012830	CU0000012830.2.4X	CU0000012830.2.4X	CU0000012830.2.20X	CU0000012830.2.20X	CU0000012830.2.B447	CU0000012830.2.B447	1.17	CU0000012830.2.R214	CU0000012830.2.R214	RN00003620	pT3apNXpMX	NULL	Kidney	2.21311	0.296185	0.807335
CSRT102/302/502	Male	53	Kidney / Kidney 3	Normal	Carcinoma of renal pelvis, transitional cell	AJCC G3: Poorly differentiated	Normal	100	0	0	0	0	0	CI0000008274	CI	CI0000008274	CI0000008274.2.4X	CI0000008274.2.4X	CI0000008274.2.20X	CI0000008274.2.20X	CI0000008274.2.B369	CI0000008274.2.B369	1.45	CI0000008274.2.R188	CI0000008274.2.R188	RN000035D7	pT3pN0pMX	NULL	Kidney	0.0900005	0.843566	0.0195219
CSRT102/302/502	Male	77	Kidney / Kidney 4	Normal	Carcinoma of kidney, renal cell, clear cell	Fuhrman G3: Nuclei very irregular	Normal	100	0	0	0	0	0	CI0000005877	CI	CI0000005877	CI0000005877.2.4X	CI0000005877.2.4X	CI0000005877.2.20X	CI0000005877.2.20X	CI0000005877.2.B413	CI0000005877.2.B413	1.28	CI0000005877.2.R205	CI0000005877.2.R205	RN00003602	pT3apN0pMX	NULL	Kidney	1.8227	0.221376	0.213342
CSRT102/302/502	Female	46	Kidney / Kidney 5	Tumor	Carcinoma of kidney, renal cell, clear and granular cell	Fuhrman G4: Nuclei bizarre and multilobated	I	0	0	70	10	20	0	CU0000001979	CU	CU0000001979	CU0000001979.3.4X	CU0000001979.3.4X	CU0000001979.3.20X	CU0000001979.3.20X	CU0000001979.3.B415	CU0000001979.3.B415	0.9	CU0000001979.3.R205	CU0000001979.3.R205	RN00003605	pT1pNXpMX	NULL	Kidney	0.917689	0.14206	0.409302
CSRT102/302/502	Male	43	Kidney / Kidney 6	Tumor	Carcinoma of kidney, renal cell, papillary	Fuhrman G2: Nuclei slightly irregular	I	0	0	75	0	10	15	CU0000006757	CU	CU0000006757	CU0000006757.1.4X	CU0000006757.1.4X	CU0000006757.1.20X	CU0000006757.1.20X	CU0000006757.1.B443	CU0000006757.1.B443	1.32	CU0000006757.1.R214	CU0000006757.1.R214	RN0000361F	pT1bpNXpMX	NULL	Kidney	10.6006	119.807	17.5237
CSRT102/302/502	Male	64	Kidney / Kidney 7	Tumor	Carcinoma of kidney, renal cell, papillary	Fuhrman G3: Nuclei very irregular	II	0	0	95	5	0	0	CU0000011020	CU	CU0000011020	CU0000011020.1.4X	CU0000011020.1.4X	CU0000011020.1.20X	CU0000011020.1.20X	CU0000011020.1.B406	CU0000011020.1.B406	1.76	CU0000011020.1.R200	CU0000011020.1.R200	RN000035F4	pT2pN0pMX	NULL	Kidney	0.943488	47.987	1.77921
CSRT102/302/502	Male	46	Kidney / Kidney 8	Tumor	Carcinoma of kidney, renal cell, clear cell, sarcomatoid features	Fuhrman G4: Nuclei bizarre and multilobated	II	0	0	80	10	10	0	CU0000000999	CU	CU0000000999	CU0000000999.4.4X	CU0000000999.4.4X	CU0000000999.4.20X	CU0000000999.4.20X	CU0000000999.4.B414	CU0000000999.4.B414	1.35	CU0000000999.4.R205	CU0000000999.4.R205	RN00003603	pT2pN0pMX	NULL	Kidney	0.61817	17.6864	0.510945
CSRT102/302/502	Female	55	Kidney / Kidney 9	Tumor	Carcinoma of kidney, renal cell, clear cell	Fuhrman G3: Nuclei very irregular	III	0	0	96	1	0	3	CU0000005851	CU	CU0000005851	CU0000005851.2.4X	CU0000005851.2.4X	CU0000005851.2.20X	CU0000005851.2.20X	CU0000005851.2.B448	CU0000005851.2.B448	1.21	CU0000005851.2.R215	CU0000005851.2.R215	RN00003621	pT2pN1pMX	NULL	Kidney	1.13767	45.3985	2.11585
CSRT102/302/502	Male	59	Kidney / Kidney 10	Tumor	Carcinoma of kidney, renal cell, clear cell	Fuhrman G3: Nuclei very irregular	III	0	0	75	10	15	0	CI0000006155	CI	CI0000006155	CI0000006155.1.4X	CI0000006155.1.4X	CI0000006155.1.20X	CI0000006155.1.20X	CI0000006155.1.B283	CI0000006155.1.B283	1.4	CI0000006155.1.R150	CI0000006155.1.R150	RN000035BA	pT3pNXpMX	NULL	Kidney	0.296494	9.94914	0.225506
CSRT102/302/502	Female	57	Kidney / Kidney 11	Tumor	Oncocytoma	NULL	Not Reported	0	0	95	5	0	0	CI0000010656	CI	CI0000010656	CI0000010656.1.4X	CI0000010656.1.4X	CI0000010656.1.20X	CI0000010656.1.20X	CI0000010656.1.B501	CI0000010656.1.B501	1.69	CI0000010656.1.R240	CI0000010656.1.R240	RN00003644	Not Reported	NULL	Kidney	0.943488	0.0715241	0.920978
CSRT102/302/502	Male	76	Kidney / Kidney 12	Tumor	Oncocytoma	Not Reported	Not Reported	10	0	85	5	0	0	CI0000013534	CI	CI0000013534	CI0000013534.2.4X	CI0000013534.2.4X	CI0000013534.2.20X	CI0000013534.2.20X	CI0000013534.2.B501	CI0000013534.2.B501	1.79	CI0000013534.2.R240	CI0000013534.2.R240	RN00003645	Not Reported	NULL	Kidney	0.983554	0.112233	1.03615
CSRT102/302/502	Male	77	Kidney / Kidney 13	Tumor	Oncocytoma	Not Reported	Not Reported	0	0	90	0	10	0	CI0000010030	CI	CI0000010030	CI0000010030.1.4X	CI0000010030.1.4X	CI0000010030.1.20X	CI0000010030.1.20X	CI0000010030.1.B434	CI0000010030.1.B434	1.63	CI0000010030.1.R212	CI0000010030.1.R212	RN00003619	Not Reported	NULL	Kidney	0.777049	0.0256406	0.476728
CSRT102/302/502	Female	41	Kidney / Kidney 14	Tumor	Tumor of kidney, sarcomatoid features	Fuhrman G3: Nuclei very irregular	Not Reported	10	0	80	0	10	0	CU0000001159	CU	CU0000001159	CU0000001159.6.4X	CU0000001159.6.4X	CU0000001159.6.20X	CU0000001159.6.20X	CU0000001159.6.B414	CU0000001159.6.B414	2.03	CU0000001159.6.R205	CU0000001159.6.R205	RN00003604	Not Reported	NULL	Kidney	2.98158	0.128032	2.22105
CSRT102/302/502	Female	55	Kidney / Kidney 15	Tumor	Oncocytoma	Not Reported	Not Reported	0	0	80	10	10	0	CI0000007461	CI	CI0000007461	CI0000007461.1.4X	CI0000007461.1.4X	CI0000007461.1.20X	CI0000007461.1.20X	CI0000007461.1.B490	CI0000007461.1.B490	1.55	CI0000007461.1.R232	CI0000007461.1.R232	RN00003558	Not Reported	NULL	Kidney	0.481657	76.3508	2.2057
CSRT102/302/502	Female	65	Liver / Liver 1	Normal	Adenocarcinoma of colon, metastatic	Not Reported	Normal	100	0	0	0	0	0	CI0000013186	CI	CI0000013186	CI0000013186.1.4X	CI0000013186.1.4X	CI0000013186.1.20X	CI0000013186.1.20X	CI0000013186.1.B571	CI0000013186.1.B571	1.05	CI0000013186.1.R273	CI0000013186.1.R273	RN00003671	pTXpNXpM1	NULL	Liver	0.561002	0.116191	0.159457
CSRT102/302/502	Female	51	Liver / Liver 2	Normal	Adenocarcinoma of colon, metastatic	Not Reported	Normal	100	0	0	0	0	0	CI0000010635	CI	CI0000010635	CI0000010635.1.4X	CI0000010635.1.4X	CI0000010635.1.20X	CI0000010635.1.20X	CI0000010635.1.B571	CI0000010635.1.B571	1.03	CI0000010635.1.R273	CI0000010635.1.R273	RN0000366F	pT3pNXpM1	NULL	Liver	0.63997	0.0254635	0.228654
CSRT102/302/502	Female	61	Liver / Liver 3	Tumor	Carcinoma of liver, hepatocellular	AJCC G1: Well differentiated	I	0	0	70	20	10	0	CI0000021880	CI	CI0000021880	CI0000021880.1.4X	CI0000021880.1.4X	CI0000021880.1.20X	CI0000021880.1.20X	CI0000021880.1.B640	CI0000021880.1.B640	1.65	CI0000021880.1.R338	CI0000021880.1.R338	RN000036AB	pT1pNXpMX	NULL	Liver	1.5116	0.182323	0.361292
CSRT102/302/502	Female	62	Liver / Liver 4	Tumor	Cholangiocarcinoma of liver	AJCC G2: Moderately differentiated	I	5	0	85	10	0	0	CI0000006932	CI	CI0000006932	CI0000006932.1.4X	CI0000006932.1.4X	CI0000006932.1.20X	CI0000006932.1.20X	CI0000006932.1.B219	CI0000006932.1.B219	1.43	CI0000006932.1.R124	CI0000006932.1.R124	RN0000359E	pT1pNXpMX	NULL	Liver	1.59779	0.2276	0.853367
CSRT102/302/502	Male	66	Liver / Liver 5	Tumor	Carcinoma of liver, hepatocellular	AJCC G3: Poorly differentiated	I	0	15	70	15	0	0	CU0000012132	CU	CU0000012132	CU0000012132.2.4X	CU0000012132.2.4X	CU0000012132.2.20X	CU0000012132.2.20X	CU0000012132.2.B478	CU0000012132.2.B478	1.31	CU0000012132.2.R225	CU0000012132.2.R225	RN00003636	pT1pN0pMX	NULL	Liver	1.17779	0.120289	0.348985
CSRT102/302/502	Male	60	Liver / Liver 6	Tumor	Carcinoma of liver, hepatocellular	AJCC G2: Moderately differentiated	II	0	0	50	10	0	40	CU0000005407	CU	CU0000005407	CU0000005407.1.4X	CU0000005407.1.4X	CU0000005407.1.20X	CU0000005407.1.20X	CU0000005407.1.B249	CU0000005407.1.B249	1.57	CU0000005407.1.R137	CU0000005407.1.R137	RN000035AD	pT2pNXpMX	NULL	Liver	0.0135654	8.96667	0.132241
CSRT102/302/502	Male	63	Liver / Liver 7	Tumor	Carcinoma of liver, hepatocellular	AJCC G2: Moderately differentiated	II	0	0	90	10	0	0	CU0000006841	CU	CU0000006841	CU0000006841.2.4X	CU0000006841.2.4X	CU0000006841.2.20X	CU0000006841.2.20X	CU0000006841.2.B409	CU0000006841.2.B409	1.37	CU0000006841.2.R203	CU0000006841.2.R203	RN000035FC	pT2pNXpMX	NULL	Liver	0.282452	20.3164	0.351413
CSRT102/302/502	Male	77	Liver / Liver 8	Tumor	Carcinoma of liver, hepatocellular	AJCC G1: Well differentiated	II	0	0	90	10	0	0	CU0000006675	CU	CU0000006675	CU0000006675.1.4X	CU0000006675.1.4X	CU0000006675.1.20X	CU0000006675.1.20X	CU0000006675.1.B249	CU0000006675.1.B249	1.55	CU0000006675.1.R137	CU0000006675.1.R137	RN000035AE	pT2pNXpMX	NULL	Liver	0.662539	47.6555	1.32064
CSRT102/302/502	Male	86	Liver / Liver 9	Tumor	Carcinoma of liver, hepatocellular	AJCC G1: Well differentiated	IIIA	0	0	99	0	1	0	CU0000001197	CU	CU0000001197	CU0000001197.2.4X	CU0000001197.2.4X	CU0000001197.2.20X	CU0000001197.2.20X	CU0000001197.2.B90	CU0000001197.2.B90	1.73	CU0000001197.2.R55	CU0000001197.2.R55	RN00003579	pT3pNXpMX	NULL	Liver	1.03963	0.64375	3.48519
CSRT102/302/502	Male	56	Liver / Liver 10	Tumor	Carcinoma of liver, hepatocellular	AJCC G2: Moderately differentiated	IIIA	0	0	97	3	0	0	CU0000000996	CU	CU0000000996	CU0000000996.3.4X	CU0000000996.3.4X	CU0000000996.3.20X	CU0000000996.3.20X	CU0000000996.3.B382	CU0000000996.3.B382	1.23	CU0000000996.3.R193	CU0000000996.3.R193	RN000035E1	pT3pNXpMX	NULL	Liver	0.568833	16.2748	0.774447
CSRT102/302/502	Male	71	Liver / Liver 11	Tumor	Carcinoma of liver, hepatocellular	AJCC G2: Moderately differentiated	IIIA	0	0	95	4	0	1	CU0000001046	CU	CU0000001046	CU0000001046.1.4X	CU0000001046.1.4X	CU0000001046.1.20X	CU0000001046.1.20X	CU0000001046.1.B145	CU0000001046.1.B145	1.36	CU0000001046.1.R82	CU0000001046.1.R82	RN00003585	pT3pNXpMX	NULL	Liver	0.357515	23.4997	1.92018
CSRT102/302/502	Female	49	Liver / Liver 12	Tumor	Adenoma of liver	Not Reported	Not Reported	0	0	90	8	0	2	CU0000005758	CU	CU0000005758	CU0000005758.2.4X	CU0000005758.2.4X	CU0000005758.2.20X	CU0000005758.2.20X	CU0000005758.2.B586-1	CU0000005758.2.B586-1	1.49	CU0000005758.2.R280	CU0000005758.2.R280	RN00003680	Not Reported	NULL	Liver	0.25456	0.382776	0.536347
CSRT102/302/502	Female	31	Liver / Liver 13	Tumor	Adenoma of liver	Not Reported	Not Reported	0	0	95	5	0	0	CU0000000437	CU	CU0000000437	CU0000000437.1.4X	CU0000000437.1.4X	CU0000000437.1.20X	CU0000000437.1.20X	CU0000000437.1.B640	CU0000000437.1.B640	1.55	CU0000000437.1.R338	CU0000000437.1.R338	RN000036AC	Not Reported	NULL	Liver	0.00517608	32.1016	0.423736
CSRT102/302/502	Female	29	Liver / Liver 14	Tumor	Adenoma of liver	Not Reported	Not Reported	10	0	90	0	0	0	CU0000006881	CU	CU0000006881	CU0000006881.1.4X	CU0000006881.1.4X	CU0000006881.1.20X	CU0000006881.1.20X	CU0000006881.1.B640	CU0000006881.1.B640	1.61	CU0000006881.1.R338	CU0000006881.1.R338	RN000036AD	Not Reported	NULL	Liver	0.413534	42.6529	0.953456
CSRT102/302/502	Male	79	Liver: left lobe / Liver: left lobe 15	Tumor	Carcinoma of liver, hepatocellular	AJCC G2: Moderately differentiated	I	0	0	80	20	0	0	CI0000019288	CI	CI0000019288	CI0000019288.1.4X	CI0000019288.1.4X	CI0000019288.1.20X	CI0000019288.1.20X	CI0000019288.1.B572	CI0000019288.1.B572	1.28	CI0000019288.1.R273	CI0000019288.1.R273	RN00003676	pT1pNXpMX	NULL	Liver	0.564904	0.0880564	0.368884
CSRT102/302/502	Male	21	Liver: left lobe / Liver: left lobe 16	Tumor	Carcinoma of liver, hepatocellular	AJCC G2: Moderately differentiated	IV	0	0	70	30	0	0	CI0000020838	CI	CI0000020838	CI0000020838.1.4X	CI0000020838.1.4X	CI0000020838.1.20X	CI0000020838.1.20X	CI0000020838.1.B572	CI0000020838.1.B572	1.53	CI0000020838.1.R273	CI0000020838.1.R273	RN00003678	pT3pNXpM1	NULL	Liver	0.761057	46.9995	1.07269
CSRT102/302/502	Female	62	Liver: right lobe / Liver: right lobe 17	Tumor	Carcinoma of liver, hepatocellular	AJCC G1: Well differentiated	II	0	0	70	30	0	0	CI0000019939	CI	CI0000019939	CI0000019939.1.4X	CI0000019939.1.4X	CI0000019939.1.20X	CI0000019939.1.20X	CI0000019939.1.B572	CI0000019939.1.B572	1.72	CI0000019939.1.R273	CI0000019939.1.R273	RN00003677	pT2pN0pMX	NULL	Liver	0.0408386	42.0657	0.81295
CSRT102/302/502	Female	79	Liver: right lobe / Liver: right lobe 18	Tumor	Carcinoma of liver, hepatocellular	AJCC G2: Moderately differentiated	IIIA	0	0	80	20	0	0	CI0000019267	CI	CI0000019267	CI0000019267.2.4X	CI0000019267.2.4X	CI0000019267.2.20X	CI0000019267.2.20X	CI0000019267.2.B572	CI0000019267.2.B572	1.64	CI0000019267.2.R273	CI0000019267.2.R273	RN00003675	pT3pNXpMX	NULL	Liver	0.446297	58.2656	1.5382
CSRT102/302/502	Male	54	Lung / Lung 1	Normal	Carcinoma of lung, squamous cell	AJCC G2: Moderately differentiated	Normal	100	0	0	0	0	0	CU0000005728	CU	CU0000005728	CU0000005728.2.4X	CU0000005728.2.4X	CU0000005728.2.20X	CU0000005728.2.20X	CU0000005728.2.B431	CU0000005728.2.B431	1.3	CU0000005728.2.R210	CU0000005728.2.R210	RN00003609	pT2pN1pMX	NULL	Lung	0.0131033	0.122816	0.0941587
CSRT102/302/502	Male	72	Lung / Lung 2	Normal	Adenocarcinoma of colon, metastatic	Not Reported	Normal	100	0	0	0	0	0	CI0000007463	CI	CI0000007463	CI0000007463.4.4X	CI0000007463.4.4X	CI0000007463.4.20X	CI0000007463.4.20X	CI0000007463.4.B354	CI0000007463.4.B354	1.74	CI0000007463.4.R182	CI0000007463.4.R182	RN000035D6	pTXpNXpM1	NULL	Lung	0.83282	0.0862443	0.291434
CSRT102/302/502	Male	63	Lung / Lung 3	Normal	Carcinoma of lung, large cell	AJCC G3: Poorly differentiated	Normal	100	0	0	0	0	0	CU0000005462	CU	CU0000005462	CU0000005462.2.4X	CU0000005462.2.4X	CU0000005462.2.20X	CU0000005462.2.20X	CU0000005462.2.B290	CU0000005462.2.B290	1.91	CU0000005462.2.R155	CU0000005462.2.R155	RN000035BE	pT1pN0pMX	NULL	Liver	1.19423	0.0924343	0.00213913
CSRT102/302/502	Female	72	Lung / Lung 4	Normal	Adenocarcinoma of lung	AJCC G2: Moderately differentiated	Normal	100	0	0	0	0	0	CU0000005278	CU	CU0000005278	CU0000005278.1.4X	CU0000005278.1.4X	CU0000005278.1.20X	CU0000005278.1.20X	CU0000005278.1.B170	CU0000005278.1.B170	1.18	CU0000005278.1.R99	CU0000005278.1.R99	RN00003596	pT2pN0pMX	NULL	Lung	0.485007	0.0139323	0.325615
CSRT102/302/502	Female	68	Lung / Lung 5	Tumor	Carcinoma of lung, bronchioloalveolar, non-mucinous	Not Reported	IA	0	0	98	0	2	0	CI0000000242	CI	CI0000000242	CI0000000242.1.4X	CI0000000242.1.4X	CI0000000242.1.20X	CI0000000242.1.20X	CI0000000242.1.B237	CI0000000242.1.B237	1.16	CI0000000242.1.R130	CI0000000242.1.R130	RN00003572	pT1pN0pMX	NULL	Lung	1.81011	0.0440282	1.93353
CSRT102/302/502	Female	48	Lung / Lung 6	Tumor	Adenocarcinoma of lung	AJCC G3: Poorly differentiated	IB	0	0	90	0	10	0	CI0000009937	CI	CI0000009937	CI0000009937.1.4X	CI0000009937.1.4X	CI0000009937.1.20X	CI0000009937.1.20X	CI0000009937.1.B433	CI0000009937.1.B433	1.54	CI0000009937.1.R212	CI0000009937.1.R212	RN00003615	pT2pN0pMX	NULL	Lung	0.970013	0.082731	0.159457
CSRT102/302/502	Female	49	Lung / Lung 7	Tumor	Carcinoma of lung, large cell, neuroendocrine	Not Reported	IB	0	0	75	5	0	20	CI0000008641	CI	CI0000008641	CI0000008641.3.4X	CI0000008641.3.4X	CI0000008641.3.20X	CI0000008641.3.20X	CI0000008641.3.B515	CI0000008641.3.B515	1.66	CI0000008641.3.R247	CI0000008641.3.R247	RN00003650	pT2pN0pMX	NULL	Lung	7.19042	1.69887	2.25205
CSRT102/302/502	Male	65	Lung / Lung 8	Tumor	Carcinoma of lung, squamous cell	AJCC G3: Poorly differentiated	IB	0	0	75	0	0	25	CI0000008348	CI	CI0000008348	CI0000008348.1.4X	CI0000008348.1.4X	CI0000008348.1.20X	CI0000008348.1.20X	CI0000008348.1.B391	CI0000008348.1.B391	1.53	CI0000008348.1.R196	CI0000008348.1.R196	RN000035EA	pT2pN0pMX	NULL	Lung	0.892594	0.0347841	0.240022
CSRT102/302/502	Male	72	Lung / Lung 9	Tumor	Adenocarcinoma of lung	AJCC G2: Moderately differentiated	IIB	0	0	80	18	0	2	CI0000007205	CI	CI0000007205	CI0000007205.5.4X	CI0000007205.5.4X	CI0000007205.5.20X	CI0000007205.5.20X	CI0000007205.5.B272	CI0000007205.5.B272	0.93	CI0000007205.5.R145	CI0000007205.5.R145	RN000036DE	pT2pN1pMX	NULL	Lung	3.722	0.210891	560.76
CSRT102/302/502	Male	41	Lung / Lung 10	Tumor	Tumor of lung, carcinoid	Not Reported	IIB	0	0	90	10	0	0	CI0000007239	CI	CI0000007239	CI0000007239.2.4X	CI0000007239.2.4X	CI0000007239.2.20X	CI0000007239.2.20X	CI0000007239.2.B327	CI0000007239.2.B327	1.47	CI0000007239.2.R171	CI0000007239.2.R171	RN000035CB	pT2pN1pMX	NULL	Lung	0.0425728	25.7156	1.35777
CSRT102/302/502	Male	72	Lung / Lung 11	Tumor	Adenocarcinoma of lung	AJCC G2: Moderately differentiated	IIB	0	0	60	20	20	0	CI0000007205	CI	CI0000007205	CI0000007205.10.4X	CI0000007205.10.4X	CI0000007205.10.20X	CI0000007205.10.20X	CI0000007205.10.B646	CI0000007205.10.B646	1.05	CI0000007205.10.R345	CI0000007205.10.R345	RN000035B8	pT2pN1pMX	NULL	Lung	0.782453	39.2487	0.387224
CSRT102/302/502	Male	62	Lung / Lung 12	Tumor	Carcinoma of lung, large cell, neuroendocrine	Not Reported	IIB	0	0	75	15	0	10	CI0000015115	CI	CI0000015115	CI0000015115.1.4X	CI0000015115.1.4X	CI0000015115.1.20X	CI0000015115.1.20X	CI0000015115.1.B531	CI0000015115.1.B531	1.28	CI0000015115.1.R253	CI0000015115.1.R253	RN00003663	pT2pN1pMX	NULL	Lung	7.2908	606.588	11.7227
CSRT102/302/502	Male	55	Lung / Lung 13	Tumor	Adenocarcinoma of lung	AJCC G2: Moderately differentiated	IIB	0	0	75	10	15	0	CI0000017566	CI	CI0000017566	CI0000017566.1.4X	CI0000017566.1.4X	CI0000017566.1.20X	CI0000017566.1.20X	CI0000017566.1.B646	CI0000017566.1.B646	0.97	CI0000017566.1.R345	CI0000017566.1.R345	RN000036DF	pT2pN1pMX	NULL	Lung	1.74845	50.0248	0.145717
CSRT102/302/502	Male	58	Lung / Lung 14	Tumor	Carcinoma of lung, squamous cell	AJCC G3: Poorly differentiated	IIIA	0	0	60	20	0	20	CI0000007518	CI	CI0000007518	CI0000007518.1.4X	CI0000007518.1.4X	CI0000007518.1.20X	CI0000007518.1.20X	CI0000007518.1.B394	CI0000007518.1.B394	1.81	CI0000007518.1.R195	CI0000007518.1.R195	RN000035DB	pT2pN2pMX	NULL	Lung	3.54391	97.9907	2.73443
CSRT102/302/502	Male	76	Lung / Lung 15	Tumor	Carcinoma of lung, squamous cell	AJCC G2: Moderately differentiated	IIIA	0	0	60	10	0	30	CI0000000305	CI	CI0000000305	CI0000000305.4.4X	CI0000000305.4.4X	CI0000000305.4.20X	CI0000000305.4.20X	CI0000000305.4.B390	CI0000000305.4.B390	1.58	CI0000000305.4.R195	CI0000000305.4.R195	RN000035A5	pT3pN1pMX	NULL	Lung	1.96711	117.342	1.39594
CSRT102/302/502	Female	52	Lung / Lung 16	Tumor	Tumor of lung, carcinoid	Not Reported	Not Reported	0	0	95	0	5	0	CI0000009707	CI	CI0000009707	CI0000009707.1.4X	CI0000009707.1.4X	CI0000009707.1.20X	CI0000009707.1.20X	CI0000009707.1.B433	CI0000009707.1.B433	1.55	CI0000009707.1.R212	CI0000009707.1.R212	RN00003614	Not Reported	NULL	Lung	0.00503454	126.639	8.23198
CSRT102/302/502	Female	64	Lung / Lung 17	Tumor	Tumor of lung, carcinoid, atypical	Not Reported	Not Reported	0	0	90	6	0	4	CI0000005508	CI	CI0000005508	CI0000005508.3.4X	CI0000005508.3.4X	CI0000005508.3.20X	CI0000005508.3.20X	CI0000005508.3.B390	CI0000005508.3.B390	1.37	CI0000005508.3.R195	CI0000005508.3.R195	RN000035CA	Not Reported	NULL	Lung	2.70584	405.785	13.8445
CSRT102/302/502	Female	71	Lung: left lower lobe / Lung: left lower lobe 18	Tumor	Adenocarcinoma of lung, clear cell features	AJCC G2: Moderately differentiated	IIB	0	0	80	10	0	10	CI0000018996	CI	CI0000018996	CI0000018996.3.4X	CI0000018996.3.4X	CI0000018996.3.20X	CI0000018996.3.20X	CI0000018996.3.B595	CI0000018996.3.B595	1.52	CI0000018996.3.R292	CI0000018996.3.R292	RN0000368B	pT2pN1pMX	NULL	Lung	1.46011	95.974	0.785258
CSRT102/302/502	Male	49	Lung: right lower lobe / Lung: right lower lobe 19	Tumor	Carcinoma of lung, adenosquamous	AJCC G4: Undifferentiated	IB	0	0	90	10	0	0	CI0000008206	CI	CI0000008206	CI0000008206.1.4X	CI0000008206.1.4X	CI0000008206.1.20X	CI0000008206.1.20X	CI0000008206.1.B391	CI0000008206.1.B391	1.56	CI0000008206.1.R196	CI0000008206.1.R196	RN000035E9	pT2pN0pMX	NULL	Lung	2.5422	0.252538	1.77921
CSRT102/302/502	Male	65	Lung: right upper lobe / Lung: right upper lobe 20	Tumor	Carcinoma of lung, squamous cell	AJCC G3: Poorly differentiated	IIB	10	0	65	24	0	1	CI0000019863	CI	CI0000019863	CI0000019863.1.4X	CI0000019863.1.4X	CI0000019863.1.20X	CI0000019863.1.20X	CI0000019863.1.B646	CI0000019863.1.B646	1.44	CI0000019863.1.R345	CI0000019863.1.R345	RN000036E0	pT3pN0pMX	NULL	Lung	1.87394	76.3508	1.6486
CSRT102/302/502	Female	46	Lung: right upper lobe / Lung: right upper lobe 21	Tumor	Adenocarcinoma of lung	AJCC G2: Moderately differentiated	IV	25	0	40	10	25	0	CI0000016555	CI	CI0000016555	CI0000016555.4.4X	CI0000016555.4.4X	CI0000016555.4.20X	CI0000016555.4.20X	CI0000016555.4.B595	CI0000016555.4.B595	1.6	CI0000016555.4.R291	CI0000016555.4.R291	RN000035A4	pT2pN2pM1	NULL	Lung	0.227837	48.3208	0.702826
CSRT102/302/502	Female	68	Lymphoid tissue / Lymph node 1	Tumor	Lymphoma, large B-cell, diffuse	Not Reported	I	25	0	70	0	5	0	CU0000011519	CU	CU0000011519	CU0000011519.1.4X	CU0000011519.1.4X	CU0000011519.1.20X	CU0000011519.1.20X	CU0000011519.1.B402	CU0000011519.1.B402	1.52	CU0000011519.1.R199	CU0000011519.1.R199	RN000035F2	Not Applicable	NULL	Lymphoid tissue	1.54336	0.0924343	0.19768
CSRT102/302/502	Male	58	Lymphoid tissue / Lymph node 2	Tumor	Lymphoma, anaplastic large cell	Other Histologic Grade	I	10	0	80	10	0	0	CU0000014803	CU	CU0000014803	CU0000014803.1.4X	CU0000014803.1.4X	CU0000014803.1.20X	CU0000014803.1.20X	CU0000014803.1.B619	CU0000014803.1.B619	1.68	CU0000014803.1.R318	CU0000014803.1.R318	RN00003699	Not Applicable	NULL	Lymphoid tissue	0.725012	0.0498789	0.214826
CSRT102/302/502	Female	49	Lymphoid tissue / Lymph node 3	Tumor	Lymphoma, large B-cell, diffuse	Not Reported	I	5	0	90	0	5	0	CU0000011417	CU	CU0000011417	CU0000011417.1.4X	CU0000011417.1.4X	CU0000011417.1.20X	CU0000011417.1.20X	CU0000011417.1.B400	CU0000011417.1.B400	1.34	CU0000011417.1.R198	CU0000011417.1.R198	RN000035EE	Not Applicable	NULL	Lymphoid tissue	0.267216	0.0667343	0.595114
CSRT102/302/502	Male	86	Lymphoid tissue / Lymph node 4	Tumor	Lymphoma, large B-cell, diffuse	Not Reported	I	0	0	85	0	15	0	CU0000000803	CU	CU0000000803	CU0000000803.1.4X	CU0000000803.1.4X	CU0000000803.1.20X	CU0000000803.1.20X	CU0000000803.1.B15	CU0000000803.1.B15	1.84	CU0000000803.1.R31	CU0000000803.1.R31	RN00003568	Not Applicable	NULL	Lymph node	0.0645283	0.604818	0.595114
CSRT102/302/502	Male	48	Lymphoid tissue / Lymph node 6	Tumor	Lymphoma, Hodgkin, nodular lymphocyte predominant	Not Reported	I	0	0	95	0	5	0	CU0000012829	CU	CU0000012829	CU0000012829.1.4X	CU0000012829.1.4X	CU0000012829.1.20X	CU0000012829.1.20X	CU0000012829.1.B475	CU0000012829.1.B475	1.62	CU0000012829.1.R225	CU0000012829.1.R225	RN00003637	Not Applicable	NULL	Lymphoid tissue	0.740246	0.0676659	0.611845
CSRT102/302/502	Male	38	Lymphoid tissue / Lymph node 7	Tumor	Lymphoma, follicular	WHO Grade II	I	20	0	70	10	0	0	CU0000011440	CU	CU0000011440	CU0000011440.1.4X	CU0000011440.1.4X	CU0000011440.1.20X	CU0000011440.1.20X	CU0000011440.1.B400	CU0000011440.1.B400	1.44	CU0000011440.1.R198	CU0000011440.1.R198	RN000035EF	Not Applicable	NULL	Lymphoid tissue	3.1735	0.218328	0.697971
CSRT102/302/502	Male	21	Lymphoid tissue / Lymph node 8	Tumor	Lymphoma, Hodgkin, nodular lymphocyte predominant	Not Reported	I	15	0	85	0	0	0	CU0000005013	CU	CU0000005013	CU0000005013.2.4X	CU0000005013.2.4X	CU0000005013.2.20X	CU0000005013.2.20X	CU0000005013.2.B619	CU0000005013.2.B619	1.82	CU0000005013.2.R318	CU0000005013.2.R318	RN00003692	Not Applicable	NULL	Lymphoid tissue	1.36233	0.0715241	0.379255
CSRT102/302/502	Male	76	Lymphoid tissue / Lymph node 9	Tumor	Lymphoma, nodal marginal zone B-cell	Not Reported	I	10	0	80	10	0	0	CI7000000111	CI	CI7000000111	CI7000000111.1.4X	CI7000000111.1.4X	CI7000000111.1.20X	CI7000000111.1.20X	CI7000000111.1.B284	CI7000000111.1.B284	1.53	CI7000000111.1.R153	CI7000000111.1.R153	RN0000357D	Not Applicable	NULL	Lymphoid tissue	2.5422	0.0833065	0.830032
CSRT102/302/502	Male	57	Lymphoid tissue / Lymph node 10	Tumor	Lymphoma, small lymphocytic	Not Reported	I	0	0	100	0	0	0	CU0000011416	CU	CU0000011416	CU0000011416.1.4X	CU0000011416.1.4X	CU0000011416.1.20X	CU0000011416.1.20X	CU0000011416.1.B345	CU0000011416.1.B345	1.21	CU0000011416.1.R176	CU0000011416.1.R176	RN000035D4	Not Applicable	NULL	Lymphoid tissue	5.8001	0.770877	3.38989
CSRT102/302/502	Male	34	Lymphoid tissue / Lymph node 11	Tumor	Lymphoma, large B-cell, diffuse	Not Reported	III	0	0	95	0	5	0	CU0000014059	CU	CU0000014059	CU0000014059.1.4X	CU0000014059.1.4X	CU0000014059.1.20X	CU0000014059.1.20X	CU0000014059.1.B476	CU0000014059.1.B476	1.66	CU0000014059.1.R225	CU0000014059.1.R225	RN00003638	Not Applicable	NULL	Lymphoid tissue	0.058968	0.552701	0.0127907
CSRT102/302/502	Male	45	Lymphoid tissue / Spleen 12	Tumor	Lymphoma, marginal zone B-cell, splenic	Not Reported	IE	20	0	80	0	0	0	CU0000011432	CU	CU0000011432	CU0000011432.1.4X	CU0000011432.1.4X	CU0000011432.1.20X	CU0000011432.1.20X	CU0000011432.1.B407	CU0000011432.1.B407	1.37	CU0000011432.1.R200	CU0000011432.1.R200	RN000035F5	Not Applicable	NULL	Lymphoid tissue	0.710091	0.0215611	0.236718
CSRT102/302/502	Male	59	Lymphoid tissue / Spleen 13	Tumor	Lymphoma, large B-cell, diffuse	Not Reported	IE	0	0	90	0	5	5	CI0000009837	CI	CI0000009837	CI0000009837.1.4X	CI0000009837.1.4X	CI0000009837.1.20X	CI0000009837.1.20X	CI0000009837.1.B501	CI0000009837.1.B501	1.72	CI0000009837.1.R240	CI0000009837.1.R240	RN00003643	Not Applicable	NULL	Lymphoid tissue	2.84037	0.222916	2.07231
CSRT102/302/502	Male	42	Lymphoid tissue / Spleen 15	Tumor	Lymphoma, large B-cell, diffuse	Other Histologic Grade	IE	10	0	80	10	0	0	CU0000011130	CU	CU0000011130	CU0000011130.1.4X	CU0000011130.1.4X	CU0000011130.1.20X	CU0000011130.1.20X	CU0000011130.1.B400	CU0000011130.1.B400	1.52	CU0000011130.1.R198	CU0000011130.1.R198	RN000035ED	Not Applicable	NULL	Lymphoid tissue	1.38135	0.0977047	1.00086
CSRT102/302/502	Male	55	Lymphoid tissue / Spleen 16	Tumor	Lymphoma, marginal zone B-cell, splenic	Not Reported	IIE	30	0	70	0	0	0	CI0000010026	CI	CI0000010026	CI0000010026.1.4X	CI0000010026.1.4X	CI0000010026.1.20X	CI0000010026.1.20X	CI0000010026.1.B434	CI0000010026.1.B434	1.41	CI0000010026.1.R212	CI0000010026.1.R212	RN00003618	Not Applicable	NULL	Lymphoid tissue	0.00313966	0.222764	0.26928
CSRT102/302/502	Male	52	Lymphoid tissue / Spleen 17	Tumor	Lymphoma, mantle cell	Not Reported	IIE	40	0	60	0	0	0	CU0000006554	CU	CU0000006554	CU0000006554.1.4X	CU0000006554.1.4X	CU0000006554.1.20X	CU0000006554.1.20X	CU0000006554.1.B409	CU0000006554.1.B409	1.8	CU0000006554.1.R202	CU0000006554.1.R202	RN000035FA	Not Applicable	NULL	Lymphoid tissue	0.715031	0.106179	1.15768
CSRT102/302/502	Female	60	Lymphoid tissue / Spleen 18	Tumor	Lymphoma, large B-cell, diffuse	Not Reported	IIE	40	0	60	0	0	0	CU0000000164	CU	CU0000000164	CU0000000164.1.4X	CU0000000164.1.4X	CU0000000164.1.20X	CU0000000164.1.20X	CU0000000164.1.B53	CU0000000164.1.B53	1.01	CU0000000164.1.R2	CU0000000164.1.R2	RN00003566	Not Applicable	NULL	Lymphoid tissue	0.0181495	0.170114	0.0039368
CSRT102/302/502	Male	49	Lymphoid tissue / Spleen 19	Tumor	Leukemia, lymphocytic, chronic	Not Reported	IV	10	0	90	0	0	0	CU0000005877	CU	CU0000005877	CU0000005877.1.4X	CU0000005877.1.4X	CU0000005877.1.20X	CU0000005877.1.20X	CU0000005877.1.B340	CU0000005877.1.B340	1.45	CU0000005877.1.R174	CU0000005877.1.R174	RN000035D1	Not Applicable	NULL	Lymphoid tissue	0.0244517	0.229183	1.34839
CSRT102/302/502	Male	55	Lymphoid tissue / Spleen 20	Tumor	Lymphoma, large B-cell, diffuse	Not Reported	IV	20	0	70	10	0	0	CU0000006801	CU	CU0000006801	CU0000006801.1.4X	CU0000006801.1.4X	CU0000006801.1.20X	CU0000006801.1.20X	CU0000006801.1.B335	CU0000006801.1.B335	1.78	CU0000006801.1.R173	CU0000006801.1.R173	RN000035CD	Not Applicable	NULL	Lymphoid tissue	0.0538868	0.505076	0.737768
CSRT102/302/502	Male	55	Lymphoid tissue / Spleen 21	Tumor	Lymphoma, large B-cell, diffuse	Not Reported	IV	9	0	80	10	0	1	CU0000000045	CU	CU0000000045	CU0000000045.1.4X	CU0000000045.1.4X	CU0000000045.1.20X	CU0000000045.1.20X	CU0000000045.1.B27	CU0000000045.1.B27	1.44	CU0000000045.1.R23	CU0000000045.1.R23	RN0000355B	Not Applicable	NULL	Lymphoid tissue	0.0386357	0.362128	1.13386
CSRT102/302/502	Male	58	Lymphoid tissue / Spleen 22	Tumor	Lymphoma, large B-cell, diffuse	Not Reported	IV	0	0	90	10	0	0	CU0000005828	CU	CU0000005828	CU0000005828.2.4X	CU0000005828.2.4X	CU0000005828.2.20X	CU0000005828.2.20X	CU0000005828.2.B285	CU0000005828.2.B285	1.85	CU0000005828.2.R153	CU0000005828.2.R153	RN000035BB	Not Applicable	NULL	Lymphoid tissue	0.0469112	0.439694	2.17534
CSRT102/302/502	Male	58	Lymphoid tissue / Spleen 23	Tumor	Lymphoma, large B-cell, diffuse	Not Reported	IV	0	0	90	10	0	0	CU0000005828	CU	CU0000005828	CU0000005828.1.4X	CU0000005828.1.4X	CU0000005828.1.20X	CU0000005828.1.20X	CU0000005828.1.B228	CU0000005828.1.B228	1.85	CU0000005828.1.R128	CU0000005828.1.R128	RN000035AA	Not Applicable	NULL	Lymphoid tissue	0.0422788	0.396275	2.04378
CSRT102/302/502	Male	47	Lymphoid tissue / Spleen 24	Tumor	Lymphoma, large B-cell, diffuse	Not Reported	IV	5	0	80	5	10	0	CU0000006870	CU	CU0000006870	CU0000006870.1.4X	CU0000006870.1.4X	CU0000006870.1.20X	CU0000006870.1.20X	CU0000006870.1.B399	CU0000006870.1.B399	1.54	CU0000006870.1.R198	CU0000006870.1.R198	RN000035EB	Not Applicable	NULL	Lymphoid tissue	1.09132	0.173688	4.32062
CSRT102/302/502	Male	61	Lymphoid tissue / Spleen 25	Tumor	Lymphoma, large B-cell, diffuse	Not Reported	IV	0	0	90	0	10	0	CU0000005107	CU	CU0000005107	CU0000005107.1.4X	CU0000005107.1.4X	CU0000005107.1.20X	CU0000005107.1.20X	CU0000005107.1.B218	CU0000005107.1.B218	2	CU0000005107.1.R124	CU0000005107.1.R124	RN000035A0	Not Applicable	NULL	Lymphoid tissue	0.270946	0.0186403	0.463692
CSRT102/302/502	Male	73	Lymphoid tissue / Spleen 26	Tumor	Leukemia, hairy cell	Not Reported	Not Reported	5	0	95	0	0	0	CI0000008939	CI	CI0000008939	CI0000008939.1.4X	CI0000008939.1.4X	CI0000008939.1.20X	CI0000008939.1.20X	CI0000008939.1.B478	CI0000008939.1.B478	1.25	CI0000008939.1.R225	CI0000008939.1.R225	RN000035B3	Not Reported	NULL	Lymphoid tissue	0.0107918	0.10115	0.166228
CSRT102/302/502	Male	70	Lymphoid tissue / Stomach 27	Tumor	Lymphoma, large B-cell, diffuse	Other Histologic Grade	IE	0	0	96	2	0	2	CU0000000011	CU	CU0000000011	CU0000000011.3.4X	CU0000000011.3.4X	CU0000000011.3.20X	CU0000000011.3.20X	CU0000000011.3.B33	CU0000000011.3.B33	1.85	CU0000000011.3.R7	CU0000000011.3.R7	RN0000354B	Not Applicable	NULL	Lymphoid tissue	0.0900005	0.843566	0.830032
CSRT102/302/502	Male	63	Lymphoid tissue / Testis 28	Tumor	Lymphoma, large B-cell, diffuse	Not Reported	IE	10	0	90	0	0	0	CU0000012810	CU	CU0000012810	CU0000012810.1.4X	CU0000012810.1.4X	CU0000012810.1.20X	CU0000012810.1.20X	CU0000012810.1.B431	CU0000012810.1.B431	1.76	CU0000012810.1.R210	CU0000012810.1.R210	RN00003613	Not Applicable	NULL	Lymphoid tissue	0.745395	0.0335992	0.908299
CSRT102/302/502	Male	29	Lymphoid tissue / Thyroid gland 29	Tumor	Lymphoma, extranodal marginal zone B-cell	Not Reported	IE	10	0	60	0	30	0	CI0000011601	CI	CI0000011601	CI0000011601.1.4X	CI0000011601.1.4X	CI0000011601.1.20X	CI0000011601.1.20X	CI0000011601.1.B408	CI0000011601.1.B408	1.21	CI0000011601.1.R202	CI0000011601.1.R202	RN000035F9	Not Applicable	NULL	Lymphoid tissue	0.226264	0.0136455	0.187017
CSRT102/302/502	Female	51	Ovary / Liver 1	Tumor	Adenocarcinoma of ovary, metastatic	Not Reported	III	0	0	70	20	10	0	CU0000001527	CU	CU0000001527	CU0000001527.1.4X	CU0000001527.1.4X	CU0000001527.1.20X	CU0000001527.1.20X	CU0000001527.1.B299	CU0000001527.1.B299	1.4	CU0000001527.1.R158	CU0000001527.1.R158	RN000035C3	pT3pNXpMX	NULL	Ovary	5.19123	0.203708	1.40565
CSRT102/302/502	Female	37	Ovary / Ovary 2	Normal	Carcinoma of cervix, squamous cell	FIGO G3: Poorly differentiated	Normal	100	0	0	0	0	0	CI0000008705	CI	CI0000008705	CI0000008705.1.4X	CI0000008705.1.4X	CI0000008705.1.20X	CI0000008705.1.20X	CI0000008705.1.B378	CI0000008705.1.B378	1.79	CI0000008705.1.R191	CI0000008705.1.R191	RN000035DD	pT1b1pN0pMX	NULL	Lymphoid tissue	1.06886	0.0516378	0.933835
CSRT102/302/502	Female	65	Ovary / Ovary 3	Tumor	Adenocarcinoma of ovary, serous	FIGO G3: Poorly differentiated	IIB	0	0	80	5	0	15	CI0000005047	CI	CI0000005047	CI0000005047.1.4X	CI0000005047.1.4X	CI0000005047.1.20X	CI0000005047.1.20X	CI0000005047.1.B298	CI0000005047.1.B298	1.74	CI0000005047.1.R158	CI0000005047.1.R158	RN000035C2	pT2bpN0pMX	NULL	Ovary	2.14005e-06	2.00585e-05	0.000114786
CSRT102/302/502	Female	47	Ovary / Ovary 4	Tumor	Tumor of ovary, serous, borderline	AJCC GB: Borderline malignancy	IIIC	0	0	30	15	55	0	CI0000009680	CI	CI0000009680	CI0000009680.1.4X	CI0000009680.1.4X	CI0000009680.1.20X	CI0000009680.1.20X	CI0000009680.1.B428	CI0000009680.1.B428	1.2	CI0000009680.1.R209	CI0000009680.1.R209	RN0000359C	pT2pN1pM0	NULL	Ovary	2.21311	0.556546	2.83086
CSRT102/302/502	Female	50	Ovary: bilateral / Ovary: left 5	Tumor	Adenocarcinoma of ovary, serous	FIGO G2: Moderately differentiated	IIB	0	0	90	10	0	0	CI0000017583	CI	CI0000017583	CI0000017583.1.4X	CI0000017583.1.4X	CI0000017583.1.20X	CI0000017583.1.20X	CI0000017583.1.B649	CI0000017583.1.B649	0.91	CI0000017583.1.R347	CI0000017583.1.R347	RN000036DC	pT2bpNXpMX	NULL	Ovary	4.97976	0.0437241	1.36721
CSRT102/302/502	Female	47	Ovary: bilateral / Ovary: left 6	Tumor	Adenocarcinoma of ovary, clear cell	FIGO G3: Poorly differentiated	IIIC	0	0	65	5	30	0	CU0000011143	CU	CU0000011143	CU0000011143.1.4X	CU0000011143.1.4X	CU0000011143.1.20X	CU0000011143.1.20X	CU0000011143.1.B405	CU0000011143.1.B405	1.64	CU0000011143.1.R204	CU0000011143.1.R204	RN000035F6	pT3cpNXpMX	NULL	Ovary	3.26272	0.192719	5.50689
CSRT102/302/502	Female	68	Ovary: bilateral / Ovary: right 7	Tumor	Adenocarcinoma of ovary, serous	FIGO G3: Poorly differentiated	IV	10	0	50	10	0	30	CI0000017540	CI	CI0000017540	CI0000017540.1.4X	CI0000017540.1.4X	CI0000017540.1.20X	CI0000017540.1.20X	CI0000017540.1.B649	CI0000017540.1.B649	1	CI0000017540.1.R347	CI0000017540.1.R347	RN000036DB	pT3cpNXpM1	NULL	Ovary	1.31592	0.333226	1.60352
CSRT102/302/502	Female	54	Ovary: left / Ovary: left 8	Normal	Adenocarcinoma of ovary, clear cell	FIGO G3: Poorly differentiated	Normal	100	0	0	0	0	0	CI0000010213	CI	CI0000010213	CI0000010213.5.4X	CI0000010213.5.4X	CI0000010213.5.20X	CI0000010213.5.20X	CI0000010213.5.B567	CI0000010213.5.B567	1.34	CI0000010213.5.R270	CI0000010213.5.R270	RN0000358A	pT1apN0pMX	NULL	Ovary	1.78519	0.154382	3.09779
CSRT102/302/502	Female	42	Ovary: left / Ovary: left 9	Tumor	Tumor of ovary, serous, borderline	AJCC GB: Borderline malignancy	IA	20	0	60	20	0	0	CI0000015414	CI	CI0000015414	CI0000015414.1.4X	CI0000015414.1.4X	CI0000015414.1.20X	CI0000015414.1.20X	CI0000015414.1.B540	CI0000015414.1.B540	1.74	CI0000015414.1.RT260	CI0000015414.1.RT260	RN00003567	pT1apN0pMX	NULL	Ovary	0.0446894	0.418869	0.914617
CSRT102/302/502	Female	41	Ovary: left / Ovary: left 10	Tumor	Tumor of ovary, mucinous, borderline	AJCC GB: Borderline malignancy	IA	0	0	20	70	10	0	CU0000005188	CU	CU0000005188	CU0000005188.2.4X	CU0000005188.2.4X	CU0000005188.2.20X	CU0000005188.2.20X	CU0000005188.2.B541	CU0000005188.2.B541	1.27	CU0000005188.2.RT260	CU0000005188.2.RT260	RN0000356E	pT1apNXpMX	NULL	Ovary	1.31592	0.213835	2.14539
CSRT102/302/502	Not Sp	71	Ovary: left / Ovary: left 11	Tumor	Tumor of ovary, sex cord stromal	Not Reported	IA	0	0	90	10	0	0	CU0000005225	CU	CU0000005225	CU0000005225.1.4X	CU0000005225.1.4X	CU0000005225.1.20X	CU0000005225.1.20X	CU0000005225.1.B313	CU0000005225.1.B313	1.63	CU0000005225.1.R165	CU0000005225.1.R165	RN000035C8	pT1apN0pM0	NULL	Ovary	2.38845	0.118633	8.11864
CSRT102/302/502	Female	70	Ovary: left / Ovary: left 12	Tumor	Carcinoma of ovary, papillary serous	FIGO G3: Poorly differentiated	IA	0	0	80	20	0	0	CI0000008857	CI	CI0000008857	CI0000008857.2.4X	CI0000008857.2.4X	CI0000008857.2.20X	CI0000008857.2.20X	CI0000008857.2.B649	CI0000008857.2.B649	1.57	CI0000008857.2.R347	CI0000008857.2.R347	RN000036DA	pT1apNXpMX	NULL	Ovary	3.47275	0.013836	1.98789
CSRT102/302/502	Female	58	Ovary: left / Ovary: left 13	Tumor	Adenocarcinoma of ovary, endometrioid	FIGO G1: Well differentiated	IB	0	0	95	0	5	0	CI0000005625	CI	CI0000005625	CI0000005625.3.4X	CI0000005625.3.4X	CI0000005625.3.20X	CI0000005625.3.20X	CI0000005625.3.B649	CI0000005625.3.B649	1.47	CI0000005625.3.R347	CI0000005625.3.R347	RN0000360D	pT1bpN0pMX	NULL	Ovary	0.60966	0.0221672	0.69315
CSRT102/302/502	Female	58	Ovary: left / Ovary: left 14	Tumor	Adenocarcinoma of ovary, endometrioid	FIGO G3: Poorly differentiated	IIB	0	0	60	15	0	25	CU0000000868	CU	CU0000000868	CU0000000868.1.4X	CU0000000868.1.4X	CU0000000868.1.20X	CU0000000868.1.20X	CU0000000868.1.B649	CU0000000868.1.B649	1.53	CU0000000868.1.R347	CU0000000868.1.R347	RN000036DD	pT2bpN0pMX	NULL	Ovary	1.32508	0.0302813	1.54889
CSRT102/302/502	Female	49	Ovary: left / Ovary: left 15	Tumor	Tumor of ovary, mucinous, borderline	AJCC GB: Borderline malignancy	IIIA	0	0	30	15	55	0	CU0000006911	CU	CU0000006911	CU0000006911.1.4X	CU0000006911.1.4X	CU0000006911.1.20X	CU0000006911.1.20X	CU0000006911.1.B429	CU0000006911.1.B429	1.31	CU0000006911.1.R209	CU0000006911.1.R209	RN0000360F	pT3apNXpMX	NULL	Ovary	0.428117	0.0662733	0.160566
CSRT102/302/502	Female	57	Ovary: left / Ovary: left 16	Tumor	Carcinosarcoma of ovary	FIGO G3: Poorly differentiated	IIIC	0	0	60	0	35	5	CU0000011094	CU	CU0000011094	CU0000011094.1.4X	CU0000011094.1.4X	CU0000011094.1.20X	CU0000011094.1.20X	CU0000011094.1.B454	CU0000011094.1.B454	1.36	CU0000011094.1.R217	CU0000011094.1.R217	RN00003626	pT3cpNXpMX	NULL	Ovary	7.92316	33.0041	19.8524
CSRT102/302/502	Female	31	Ovary: right / Ovary: right 17	Normal	Endometriosis	NULL	Normal	100	0	0	0	0	0	CI0000010025	CI	CI0000010025	CI0000010025.1.4X	CI0000010025.1.4X	CI0000010025.1.20X	CI0000010025.1.20X	CI0000010025.1.B434	CI0000010025.1.B434	1.45	CI0000010025.1.R212	CI0000010025.1.R212	RN00003617	Not Reported	NULL	Ovary	1.52211	0.0771908	1.11052
CSRT102/302/502	Female	46	Ovary: right / Ovary: right 18	Tumor	Tumor of ovary, papillary serous, borderline	AJCC GB: Borderline malignancy	IA	0	0	80	0	20	0	CI0000008501	CI	CI0000008501	CI0000008501.1.4X	CI0000008501.1.4X	CI0000008501.1.20X	CI0000008501.1.20X	CI0000008501.1.B341	CI0000008501.1.B341	1.46	CI0000008501.1.R175	CI0000008501.1.R175	RN000035D2	pT1apN0pMX	NULL	Ovary	2.24401	0.170114	2.79188
CSRT102/302/502	Female	63	Ovary: right / Ovary: right 19	Tumor	Adenocarcinoma of ovary, mucinous	FIGO G3: Poorly differentiated	IB	0	0	75	25	0	0	CI0000007291	CI	CI0000007291	CI0000007291.2.4X	CI0000007291.2.4X	CI0000007291.2.20X	CI0000007291.2.20X	CI0000007291.2.B502	CI0000007291.2.B502	1.94	CI0000007291.2.R241	CI0000007291.2.R241	RN00003646	pT1bpN0pMX	NULL	Ovary	0.0869347	0.814831	3.78748
CSRT102/302/502	Female	77	Ovary: right / Ovary: right 20	Tumor	Tumor of ovary, serous, borderline	Not Reported	IIIB	0	0	45	55	0	0	CU0000011168	CU	CU0000011168	CU0000011168.2.4X	CU0000011168.2.4X	CU0000011168.2.20X	CU0000011168.2.20X	CU0000011168.2.B541	CU0000011168.2.B541	1.45	CU0000011168.2.RT260	CU0000011168.2.RT260	RN0000357A	pT3bpN0pMX	NULL	Ovary	0.142208	1.3329	4.69537
CSRT102/302/502	Female	44	Ovary: right / Ovary: right 21	Tumor	Adenocarcinoma of ovary, papillary serous	FIGO G3: Poorly differentiated	IIIC	0	0	75	10	15	0	CI0000007195	CI	CI0000007195	CI0000007195.1.4X	CI0000007195.1.4X	CI0000007195.1.20X	CI0000007195.1.20X	CI0000007195.1.B500	CI0000007195.1.B500	1.69	CI0000007195.1.R240	CI0000007195.1.R240	RN00003642	pT3cpN1pMX	NULL	Ovary	0.0405565	0.380132	0.510945
CSRT102/302/502	Female	69	Pancreas / Liver 1	Tumor	Tumor of pancreas, neuroendocrine	AJCC G1: Well differentiated	Not Reported	0	0	98	0	2	0	CU0000006615	CU	CU0000006615	CU0000006615.1.4X	CU0000006615.1.4X	CU0000006615.1.20X	CU0000006615.1.20X	CU0000006615.1.B380	CU0000006615.1.B380	1.2	CU0000006615.1.R192	CU0000006615.1.R192	RN000035E0	Not Reported	NULL	Pancreas	6.25963	0.335544	8.88418
CSRT102/302/502	Female	73	Pancreas / Liver 2	Tumor	Tumor of pancreas, neuroendocrine, metastatic	AJCC G1: Well differentiated	Not Reported	0	0	95	0	5	0	CU0000012823	CU	CU0000012823	CU0000012823.1.4X	CU0000012823.1.4X	CU0000012823.1.20X	CU0000012823.1.20X	CU0000012823.1.B469	CU0000012823.1.B469	1.36	CU0000012823.1.R223	CU0000012823.1.R223	RN00003631	Not Reported	NULL	Pancreas	1.42018	0.136273	5.58377
CSRT102/302/502	Male	74	Pancreas / Pancreas 3	Normal	Tumor of pancreas, intraductal, papillary, mucinous	Other Histologic Grade	Normal	100	0	0	0	0	0	CI0000006638	CI	CI0000006638	CI0000006638.2.4X	CI0000006638.2.4X	CI0000006638.2.20X	CI0000006638.2.20X	CI0000006638.2.B542	CI0000006638.2.B542	1.22	CI0000006638.2.RT261	CI0000006638.2.RT261	RN0000357F	Not Reported	NULL	Pancreas	1.77286	0.328638	0.540078
CSRT102/302/502	Male	66	Pancreas / Pancreas 4	Normal	Adenocarcinoma of pancreas	AJCC G2: Moderately differentiated	Normal	100	0	0	0	0	0	CU0000006590	CU	CU0000006590	CU0000006590.2.4X	CU0000006590.2.4X	CU0000006590.2.20X	CU0000006590.2.20X	CU0000006590.2.B529	CU0000006590.2.B529	1.22	CU0000006590.2.R253	CU0000006590.2.R253	RN00003662	pT3pN0pMX	NULL	Pancreas	0.557126	0.128032	1.30246
CSRT102/302/502	Female	57	Pancreas / Pancreas 5	Normal	Tumor of pancreas, Islet cell	Not Reported	Normal	100	0	0	0	0	0	CU0000005996	CU	CU0000005996	CU0000005996.1.4X	CU0000005996.1.4X	CU0000005996.1.20X	CU0000005996.1.20X	CU0000005996.1.B385	CU0000005996.1.B385	0.68	CU0000005996.1.R194	CU0000005996.1.R194	RN000035E6	Not Reported	NULL	Pancreas	0.280501	0.0300722	0.211868
CSRT102/302/502	Male	37	Pancreas / Pancreas 6	Normal	Pancreatitis, chronic	NULL	Normal	100	0	0	0	0	0	CU0000005316	CU	CU0000005316	CU0000005316.1.4X	CU0000005316.1.4X	CU0000005316.1.20X	CU0000005316.1.20X	CU0000005316.1.B552	CU0000005316.1.B552	1.1	CU0000005316.1.R266	CU0000005316.1.R266	RN00003667	Not Reported	NULL	Ovary	3.40128	0.119458	1.2322
CSRT102/302/502	Female	79	Pancreas / Pancreas 7	Tumor	Adenocarcinoma of pancreas, ductal	AJCC G3: Poorly differentiated	IB	15	0	5	75	0	5	CI0000005377	CI	CI0000005377	CI0000005377.4.4X	CI0000005377.4.4X	CI0000005377.4.20X	CI0000005377.4.20X	CI0000005377.4.B528	CI0000005377.4.B528	1.25	CI0000005377.4.R253	CI0000005377.4.R253	RN00003660	pT2pN0pMX	NULL	Pancreas	1.84814	0.182323	0.966766
CSRT102/302/502	Male	43	Pancreas / Pancreas 8	Tumor	Carcinoma of pancreas, acinar cell	Not Reported	IB	0	0	55	20	0	25	CU0000006488	CU	CU0000006488	CU0000006488.1.4X	CU0000006488.1.4X	CU0000006488.1.20X	CU0000006488.1.20X	CU0000006488.1.B380	CU0000006488.1.B380	1.2	CU0000006488.1.R192	CU0000006488.1.R192	RN000035DF	pT2pN0pMX	NULL	Pancreas	1.26232	0.0378011	0.65576
CSRT102/302/502	Male	75	Pancreas / Pancreas 9	Tumor	Adenocarcinoma of pancreas, ductal	AJCC G2: Moderately differentiated	IIB	5	0	45	50	0	0	CI0000009651	CI	CI0000009651	CI0000009651.1.4X	CI0000009651.1.4X	CI0000009651.1.20X	CI0000009651.1.20X	CI0000009651.1.B374	CI0000009651.1.B374	1.62	CI0000009651.1.R190	CI0000009651.1.R190	RN000035DC	pT3pN1pMX	NULL	Pancreas	1.10656	0.0488524	0.908299
CSRT102/302/502	Male	57	Pancreas / Pancreas 10	Tumor	Adenocarcinoma of pancreas	AJCC G2: Moderately differentiated	IIB	0	0	70	10	20	0	CU0000006838	CU	CU0000006838	CU0000006838.3.4X	CU0000006838.3.4X	CU0000006838.3.20X	CU0000006838.3.20X	CU0000006838.3.B427	CU0000006838.3.B427	1.13	CU0000006838.3.R207	CU0000006838.3.R207	RN0000360C	pT2pN1pMX	NULL	Pancreas	1.44001	0.0799129	0.620386
CSRT102/302/502	Female	71	Pancreas / Pancreas 11	Tumor	Adenocarcinoma of pancreas, ductal	AJCC G3: Poorly differentiated	III	0	30	35	35	0	0	CI0000007830	CI	CI0000007830	CI0000007830.1.4X	CI0000007830.1.4X	CI0000007830.1.20X	CI0000007830.1.20X	CI0000007830.1.B528	CI0000007830.1.B528	1.29	CI0000007830.1.R253	CI0000007830.1.R253	RN00003661	pT3pN1bpMX	NULL	Pancreas	1.39096	0.112233	0.883461
CSRT102/302/502	Male	51	Pancreas / Pancreas 12	Tumor	Tumor of pancreas, Islet cell	Not Reported	Not Reported	0	0	70	10	20	0	CI0000008064	CI	CI0000008064	CI0000008064.1.4X	CI0000008064.1.4X	CI0000008064.1.20X	CI0000008064.1.20X	CI0000008064.1.B229	CI0000008064.1.B229	1.07	CI0000008064.1.R128	CI0000008064.1.R128	RN000035A8	Not Reported	NULL	Pancreas	2.5072	0.183592	6.15278
CSRT102/302/502	Female	64	Pancreas / Pancreas 13	Tumor	Tumor of pancreas, neuroendocrine	Not Reported	Not Reported	0	0	90	0	10	0	CU0000005471	CU	CU0000005471	CU0000005471.1.4X	CU0000005471.1.4X	CU0000005471.1.20X	CU0000005471.1.20X	CU0000005471.1.B219	CU0000005471.1.B219	2.26	CU0000005471.1.R124	CU0000005471.1.R124	RN000035A1	Not Reported	NULL	Pancreas	0.810047	0.0162274	1.3863
CSRT102/302/502	Male	76	Pancreas / Pancreas 14	Tumor	Tumor of pancreas, Islet cell	Not Reported	Not Reported	0	0	80	5	15	0	CI0000013656	CI	CI0000013656	CI0000013656.1.4X	CI0000013656.1.4X	CI0000013656.1.20X	CI0000013656.1.20X	CI0000013656.1.B508	CI0000013656.1.B508	1.16	CI0000013656.1.R244	CI0000013656.1.R244	RN000035F1	Not Reported	NULL	Pancreas	6.0464	0.388119	7.06769
CSRT102/302/502	Female	61	Pancreas / Pancreas 15	Tumor	Tumor of pancreas, neuroendocrine	Not Reported	Not Reported	0	0	90	0	2	8	CU0000000943	CU	CU0000000943	CU0000000943.1.4X	CU0000000943.1.4X	CU0000000943.1.20X	CU0000000943.1.20X	CU0000000943.1.B223	CU0000000943.1.B223	1.54	CU0000000943.1.R125	CU0000000943.1.R125	RN000035A3	Not Reported	NULL	Pancreas	3.15158	0.081592	3.68391
CSRT102/302/502	Male	66	Pancreas / Pancreas 16	Tumor	Tumor of pancreas, neuroendocrine	Not Reported	Not Reported	0	0	90	10	0	0	CI0000006998	CI	CI0000006998	CI0000006998.2.4X	CI0000006998.2.4X	CI0000006998.2.20X	CI0000006998.2.20X	CI0000006998.2.B343	CI0000006998.2.B343	1.57	CI0000006998.2.R176	CI0000006998.2.R176	RN000035D3	Not Reported	NULL	Pancreas	0.405023	0.0231086	1.60352
CSRT102/302/502	Female	60	Pancreas / Pancreas 17	Tumor	Tumor of pancreas, neuroendocrine	Not Reported	Not Reported	0	0	85	0	15	0	CI0000005744	CI	CI0000005744	CI0000005744.2.4X	CI0000005744.2.4X	CI0000005744.2.20X	CI0000005744.2.20X	CI0000005744.2.B223	CI0000005744.2.B223	1.23	CI0000005744.2.R125	CI0000005744.2.R125	RN00003597	Not Reported	NULL	Pancreas	3.85325	0.0530896	5.82089
CSRT102/302/502	Male	31	Pancreas / Pancreas 18	Tumor	Tumor of pancreas, Islet cell	Not Reported	Not Reported	0	0	95	5	0	0	CU0000005052	CU	CU0000005052	CU0000005052.1.4X	CU0000005052.1.4X	CU0000005052.1.20X	CU0000005052.1.20X	CU0000005052.1.B219	CU0000005052.1.B219	1.45	CU0000005052.1.R124	CU0000005052.1.R124	RN0000359F	Not Reported	NULL	Pancreas	13.2331	0.199515	10.8622
CSRT102/302/502	Female	60	Pancreas / Pancreas 19	Tumor	Tumor of pancreas, neuroendocrine	Not Reported	Not Reported	0	0	95	5	0	0	CU0000000238	CU	CU0000000238	CU0000000238.1.4X	CU0000000238.1.4X	CU0000000238.1.20X	CU0000000238.1.20X	CU0000000238.1.B14	CU0000000238.1.B14	1.45	CU0000000238.1.R1	CU0000000238.1.R1	RN0000356A	Not Reported	NULL	Pancreas	0.431095	0.0161153	0.30381
CSRT102/302/502	Female	60	Pancreas / Pancreas 20	Tumor	Tumor of pancreas, neuroendocrine	Not Reported	Not Reported	0	0	85	0	15	0	CI0000005744	CI	CI0000005744	CI0000005744.3.4X	CI0000005744.3.4X	CI0000005744.3.20X	CI0000005744.3.20X	CI0000005744.3.B504	CI0000005744.3.B504	1.57	CI0000005744.3.R240	CI0000005744.3.R240	RN000035A2	Not Reported	NULL	Pancreas	111.901	3.90297	167.874
CSRT102/302/502	Male	57	Prostate / Prostate 1	Normal	Adenocarcinoma of prostate	Gleason Score: 3+3=6/10	Normal	100	0	0	0	0	0	CU0000009300	CU	CU0000009300	CU0000009300.1.4X	CU0000009300.1.4X	CU0000009300.1.20X	CU0000009300.1.20X	CU0000009300.1.B647	CU0000009300.1.B647	1.51	CU0000009300.1.R346	CU0000009300.1.R346	RN000036E1	pT2cpNXpMX	NULL	Prostate	1.11425	0.0649094	0.157262
CSRT102/302/502	Male	53	Prostate / Prostate 2	Normal	Adenocarcinoma of prostate	Gleason Score: 4+3=7/10	Normal	100	0	0	0	0	0	CU0000012839	CU	CU0000012839	CU0000012839.1.4X	CU0000012839.1.4X	CU0000012839.1.20X	CU0000012839.1.20X	CU0000012839.1.B647	CU0000012839.1.B647	0.96	CU0000012839.1.R346	CU0000012839.1.R346	RN000036E4	pT3apN0pMX	NULL	Prostate	1.57579	0.0653609	0.259039
CSRT102/302/502	Male	53	Prostate / Prostate 3	Normal	Adenocarcinoma of prostate	Gleason Score: 4+3=7/10	Normal	100	0	0	0	0	0	CU0000012839	CU	CU0000012839	CU0000012839.2.4X	CU0000012839.2.4X	CU0000012839.2.20X	CU0000012839.2.20X	CU0000012839.2.B647	CU0000012839.2.B647	1.22	CU0000012839.2.R346	CU0000012839.2.R346	RN000036E5	pT3apN0pMX	NULL	Prostate	1.73637	0.0622653	0.702826
CSRT102/302/502	Male	63	Prostate / Prostate 4	Tumor	Adenocarcinoma of prostate	Gleason Score: 3+4=7/10	II	40	0	60	0	0	0	CI0000022366	CI	CI0000022366	CI0000022366.3.4X	CI0000022366.3.4X	CI0000022366.3.20X	CI0000022366.3.20X	CI0000022366.3.B643	CI0000022366.3.B643	1.25	CI0000022366.3.R341	CI0000022366.3.R341	RN000036C2	pT2cpN0pMX	NULL	Prostate	0.810047	0.212358	1.12603
CSRT102/302/502	Male	63	Prostate / Prostate 5	Tumor	Adenocarcinoma of prostate	Gleason Score: 3+4=7/10	II	5	0	80	15	0	0	CI0000013297	CI	CI0000013297	CI0000013297.1.4X	CI0000013297.1.4X	CI0000013297.1.20X	CI0000013297.1.20X	CI0000013297.1.B508	CI0000013297.1.B508	1.76	CI0000013297.1.R244	CI0000013297.1.R244	RN000035D0	pT2cpNXpMX	NULL	Prostate	0.648904	0.0771908	0.514499
CSRT102/302/502	Male	63	Prostate / Prostate 6	Tumor	Adenocarcinoma of prostate	Gleason Score: 3+4=7/10	II	25	15	60	0	0	0	CI0000006771	CI	CI0000006771	CI0000006771.4.4X	CI0000006771.4.4X	CI0000006771.4.20X	CI0000006771.4.20X	CI0000006771.4.B416	CI0000006771.4.B416	1.1	CI0000006771.4.R206	CI0000006771.4.R206	RN00003606	pT2cpNXpMX	NULL	Prostate	1.50116	0.0545821	1.13386
CSRT102/302/502	Male	61	Prostate / Prostate 7	Tumor	Adenocarcinoma of prostate	Gleason Score: 3+4=7/10	II	5	0	85	10	0	0	CI0000011364	CI	CI0000011364	CI0000011364.1.4X	CI0000011364.1.4X	CI0000011364.1.20X	CI0000011364.1.20X	CI0000011364.1.B508	CI0000011364.1.B508	1.46	CI0000011364.1.R244	CI0000011364.1.R244	RN000035AC	pT2bpN0pMX	NULL	Prostate	1.06886	0.0235941	0.507415
CSRT102/302/502	Male	65	Prostate / Prostate 8	Tumor	Adenocarcinoma of prostate	Gleason Score: 3+4=7/10	II	0	30	70	0	0	0	CI0000021696	CI	CI0000021696	CI0000021696.1.4X	CI0000021696.1.4X	CI0000021696.1.20X	CI0000021696.1.20X	CI0000021696.1.B638	CI0000021696.1.B638	1.35	CI0000021696.1.R337	CI0000021696.1.R337	RN000036A6	pT2apNXpMX	NULL	Prostate	0.653417	0.916732	0.33016
CSRT102/302/502	Male	63	Prostate / Prostate 9	Tumor	Adenocarcinoma of prostate	Gleason Score: 3+4=7/10	II	20	0	80	0	0	0	CI0000018743	CI	CI0000018743	CI0000018743.1.4X	CI0000018743.1.4X	CI0000018743.1.20X	CI0000018743.1.20X	CI0000018743.1.B641	CI0000018743.1.B641	1.32	CI0000018743.1.R339	CI0000018743.1.R339	RN000036AF	pT2cpN0pMX	NULL	Prostate	1.38135	0.0198402	0.457308
CSRT102/302/502	Male	70	Prostate / Prostate 10	Tumor	Adenocarcinoma of prostate	Gleason Score: 3+4=7/10	II	25	0	65	5	5	0	CI0000021348	CI	CI0000021348	CI0000021348.1.4X	CI0000021348.1.4X	CI0000021348.1.20X	CI0000021348.1.20X	CI0000021348.1.B641	CI0000021348.1.B641	1.35	CI0000021348.1.R339	CI0000021348.1.R339	RN000036B3	pT2cpN0pMX	NULL	Prostate	2.40507	1.5851	1.7426
CSRT102/302/502	Male	53	Prostate / Prostate 11	Tumor	Adenocarcinoma of prostate	Gleason Score: 3+3=6/10	II	40	0	60	0	0	0	CI0000019246	CI	CI0000019246	CI0000019246.1.4X	CI0000019246.1.4X	CI0000019246.1.20X	CI0000019246.1.20X	CI0000019246.1.B641	CI0000019246.1.B641	1.54	CI0000019246.1.R339	CI0000019246.1.R339	RN000036B1	pT2cpNXpMX	NULL	Prostate	0.740246	0.0267294	0.308051
CSRT102/302/502	Male	83	Prostate / Prostate 12	Tumor	Adenocarcinoma of prostate	Gleason Score: 5+4=9/10	II	40	0	60	0	0	0	CX0000000465	CX	CX0000000465	CX0000000465.1.4X	CX0000000465.1.4X	CX0000000465.1.20X	CX0000000465.1.20X	CX0000000465.1.B641	CX0000000465.1.B641	1.69	CX0000000465.1.R339	CX0000000465.1.R339	RN000036B9	pT2pNXpMX	NULL	Prostate	10.6006	0.399031	3.55843
CSRT102/302/502	Male	63	Prostate / Prostate 13	Tumor	Adenocarcinoma of prostate	Gleason Score: 3+4=7/10	II	30	0	70	0	0	0	CI0000022366	CI	CI0000022366	CI0000022366.2.4X	CI0000022366.2.4X	CI0000022366.2.20X	CI0000022366.2.20X	CI0000022366.2.B641	CI0000022366.2.B641	1.05	CI0000022366.2.R339	CI0000022366.2.R339	RN000036B4	pT2cpN0pMX	NULL	Prostate	1.74845	0.0549618	0.824299
CSRT102/302/502	Male	59	Prostate / Prostate 14	Tumor	Adenocarcinoma of prostate	Gleason Score: 4+5=9/10	II	10	0	80	10	0	0	CI0000010088	CI	CI0000010088	CI0000010088.1.4X	CI0000010088.1.4X	CI0000010088.1.20X	CI0000010088.1.20X	CI0000010088.1.B349	CI0000010088.1.B349	1.59	CI0000010088.1.R178	CI0000010088.1.R178	RN000035D5	pT2cpN0pMX	NULL	Prostate	2.05064	1.62966	4.03128
CSRT102/302/502	Male	53	Prostate / Prostate 15	Tumor	Adenocarcinoma of prostate	Gleason Score: 3+3=6/10	III	0	0	95	5	0	0	CI0000019189	CI	CI0000019189	CI0000019189.1.4X	CI0000019189.1.4X	CI0000019189.1.20X	CI0000019189.1.20X	CI0000019189.1.B641	CI0000019189.1.B641	1.61	CI0000019189.1.R339	CI0000019189.1.R339	RN000036B0	pT3bpN0pMX	NULL	Prostate	0.498642	0.0593163	0.187017
CSRT102/302/502	Male	48	Prostate / Prostate 16	Tumor	Adenocarcinoma of prostate	Gleason Score: 4+5=9/10	III	5	0	75	0	15	5	CI0000009532	CI	CI0000009532	CI0000009532.1.4X	CI0000009532.1.4X	CI0000009532.1.20X	CI0000009532.1.20X	CI0000009532.1.B416	CI0000009532.1.B416	1.72	CI0000009532.1.R205	CI0000009532.1.R205	RN00003608	pT3bpN0pMX	NULL	Prostate	1.8227	0.349793	1.11052
CSRT102/302/502	Male	61	Prostate / Prostate 17	Tumor	Adenocarcinoma of prostate	Gleason Score: 3+4=7/10	III	0	0	90	5	5	0	CI0000022901	CI	CI0000022901	CI0000022901.1.4X	CI0000022901.1.4X	CI0000022901.1.20X	CI0000022901.1.20X	CI0000022901.1.B638	CI0000022901.1.B638	1.39	CI0000022901.1.R337	CI0000022901.1.R337	RN000036A7	pT3bpN0pMX	NULL	Prostate	1.87394	0.321875	1.08767
CSRT102/302/502	Male	57	Prostate / Prostate 18	Tumor	Adenocarcinoma of prostate	Gleason Score: 4+5=9/10	III	0	60	40	0	0	0	CI0000017982	CI	CI0000017982	CI0000017982.1.4X	CI0000017982.1.4X	CI0000017982.1.20X	CI0000017982.1.20X	CI0000017982.1.B641	CI0000017982.1.B641	1.24	CI0000017982.1.R339	CI0000017982.1.R339	RN000036AE	pT3apN0pMX	NULL	Prostate	1.29781	0.0635736	0.953456
CSRT102/302/502	Male	64	Prostate / Prostate 19	Tumor	Adenocarcinoma of prostate	Gleason Score: 4+3=7/10	III	0	0	90	5	5	0	CX0000000227	CX	CX0000000227	CX0000000227.1.4X	CX0000000227.1.4X	CX0000000227.1.20X	CX0000000227.1.20X	CX0000000227.1.B641	CX0000000227.1.B641	1.09	CX0000000227.1.R339	CX0000000227.1.R339	RN000036B5	pT3bpNXpMX	NULL	Prostate	2.65015	0.452056	1.55967
CSRT102/302/502	Male	54	Prostate / Prostate 20	Tumor	Adenocarcinoma of prostate	Gleason Score: 5+4=9/10	III	0	0	90	5	5	0	CX0000000228	CX	CX0000000228	CX0000000228.1.4X	CX0000000228.1.4X	CX0000000228.1.20X	CX0000000228.1.20X	CX0000000228.1.B641	CX0000000228.1.B641	1.23	CX0000000228.1.R339	CX0000000228.1.R339	RN000036B6	pT3bpN0pMX	NULL	Prostate	1.24494	0.0725225	0.889606
CSRT102/302/502	Male	61	Prostate / Prostate 21	Tumor	Adenocarcinoma of prostate	Gleason Score: 4+4=8/10	III	10	0	80	10	0	0	CI0000018413	CI	CI0000018413	CI0000018413.2.4X	CI0000018413.2.4X	CI0000018413.2.20X	CI0000018413.2.20X	CI0000018413.2.B610	CI0000018413.2.B610	1.52	CI0000018413.2.R307	CI0000018413.2.R307	RN0000368F	pT3apN1pMX	NULL	Prostate	1.06148	0.090532	1.73056
CSRT102/302/502	Male	64	Prostate / Prostate 22	Tumor	Adenocarcinoma of prostate	Gleason Score: 4+3=7/10	IV	0	0	90	5	5	0	CI0000022909	CI	CI0000022909	CI0000022909.1.4X	CI0000022909.1.4X	CI0000022909.1.20X	CI0000022909.1.20X	CI0000022909.1.B638	CI0000022909.1.B638	1.6	CI0000022909.1.R337	CI0000022909.1.R337	RN000036A8	pT3apN1pMX	NULL	Prostate	1.76061	0.132547	0.748067
CSRT102/302/502	Male	77	Prostate / Prostate 23	Tumor	Adenocarcinoma of prostate	Gleason Score: 4+4=8/10	Not Reported	10	0	90	0	0	0	CX0000000464	CX	CX0000000464	CX0000000464.1.4X	CX0000000464.1.4X	CX0000000464.1.20X	CX0000000464.1.20X	CX0000000464.1.B641	CX0000000464.1.B641	2	CX0000000464.1.R339	CX0000000464.1.R339	RN000036B8	Not Reported	NULL	Prostate	0.0509801	0.477831	1.90691
CSRT102/302/502	Male	87	Prostate / Prostate 24	Tumor	Adenocarcinoma of prostate	Gleason Score: 5+4=9/10	Not Reported	0	0	80	0	20	0	CX0000000460	CX	CX0000000460	CX0000000460.1.4X	CX0000000460.1.4X	CX0000000460.1.20X	CX0000000460.1.20X	CX0000000460.1.B641	CX0000000460.1.B641	1.1	CX0000000460.1.R339	CX0000000460.1.R339	RN000036B7	Not Reported	NULL	Prostate	2.65015	3.87601	9.58806
CSRT102/302/502	Female	32	Stomach / Stomach 1	Normal	No pathologic disease	NULL	Normal	100	0	0	0	0	0	CI0000013739	CI	CI0000013739	CI0000013739.1.4X	CI0000013739.1.4X	CI0000013739.1.20X	CI0000013739.1.20X	CI0000013739.1.B522	CI0000013739.1.B522	1.33	CI0000013739.1.R251	CI0000013739.1.R251	RN00003657	Not Reported	NULL	Prostate	0.158887	1.48924	1.86767
CSRT102/302/502	Male	41	Stomach / Stomach 2	Normal	Gastrointestinal stromal tumor of stomach	Not Reported	Normal	100	0	0	0	0	0	CI0000009851	CI	CI0000009851	CI0000009851.1.4X	CI0000009851.1.4X	CI0000009851.1.20X	CI0000009851.1.20X	CI0000009851.1.B468	CI0000009851.1.B468	1.2	CI0000009851.1.R223	CI0000009851.1.R223	RN0000362D	Not Reported	NULL	Stomach	1.31592	0.0725225	0.65123
CSRT102/302/502	Male	77	Stomach / Stomach 3	Normal	Adenocarcinoma of stomach	AJCC G3: Poorly differentiated	Normal	100	0	0	0	0	0	CU0000014362	CU	CU0000014362	CU0000014362.1.4X	CU0000014362.1.4X	CU0000014362.1.20X	CU0000014362.1.20X	CU0000014362.1.B523	CU0000014362.1.B523	1.4	CU0000014362.1.R251	CU0000014362.1.R251	RN0000365B	pT2pN1pMX	NULL	Stomach	0.868186	0.155455	0.379255
CSRT102/302/502	Male	46	Stomach / Stomach 4	Normal	Adenocarcinoma of stomach	AJCC G3: Poorly differentiated	Normal	100	0	0	0	0	0	CI0000015788	CI	CI0000015788	CI0000015788.1.4X	CI0000015788.1.4X	CI0000015788.1.20X	CI0000015788.1.20X	CI0000015788.1.B571	CI0000015788.1.B571	1.3	CI0000015788.1.R273	CI0000015788.1.R273	RN00003672	pT2bpN3pM0	NULL	Stomach	0.91135	0.176113	0.633422
CSRT102/302/502	Male	72	Stomach / Stomach 5	Normal	Adenocarcinoma of stomach	AJCC G3: Poorly differentiated	Normal	100	0	0	0	0	0	CI0000017069	CI	CI0000017069	CI0000017069.1.4X	CI0000017069.1.4X	CI0000017069.1.20X	CI0000017069.1.20X	CI0000017069.1.B571	CI0000017069.1.B571	1.3	CI0000017069.1.R273	CI0000017069.1.R273	RN00003673	pT3pN1pMX	NULL	Stomach	0.681165	0.02845	0.49354
CSRT102/302/502	Male	78	Stomach / Stomach 6	Tumor	Adenocarcinoma of stomach, intestinal type	AJCC G2: Moderately differentiated	IA	0	0	60	15	20	5	CI0000014317	CI	CI0000014317	CI0000014317.4.4X	CI0000014317.4.4X	CI0000014317.4.20X	CI0000014317.4.20X	CI0000014317.4.B523	CI0000014317.4.B523	1.26	CI0000014317.4.R251	CI0000014317.4.R251	RN00003659	pT1pN0pMX	NULL	Stomach	1.15355	0.0491922	0.108912
CSRT102/302/502	Male	89	Stomach / Stomach 7	Tumor	Adenocarcinoma of stomach	AJCC G2: Moderately differentiated	IB	25	0	25	35	15	0	CU0000001984	CU	CU0000001984	CU0000001984.2.4X	CU0000001984.2.4X	CU0000001984.2.20X	CU0000001984.2.20X	CU0000001984.2.B199	CU0000001984.2.B199	1.27	CU0000001984.2.R114	CU0000001984.2.R114	RN00003583	pT2bpNXpMX	NULL	Stomach	1.06148	0.0622653	1.32983
CSRT102/302/502	Male	87	Stomach / Stomach 8	Tumor	Adenocarcinoma of stomach	AJCC G2: Moderately differentiated	IB	0	0	70	30	0	0	CI0000012282	CI	CI0000012282	CI0000012282.1.4X	CI0000012282.1.4X	CI0000012282.1.20X	CI0000012282.1.20X	CI0000012282.1.B571	CI0000012282.1.B571	0.85	CI0000012282.1.R273	CI0000012282.1.R273	RN00003670	pT2bpN0pMX	NULL	Stomach	0.342952	0.0162274	0.184442
CSRT102/302/502	Male	77	Stomach / Stomach 9	Tumor	Adenocarcinoma of stomach	AJCC G3: Poorly differentiated	II	30	0	60	0	10	0	CU0000014362	CU	CU0000014362	CU0000014362.2.4X	CU0000014362.2.4X	CU0000014362.2.20X	CU0000014362.2.20X	CU0000014362.2.B524	CU0000014362.2.B524	1.23	CU0000014362.2.R251	CU0000014362.2.R251	RN0000365A	pT2pN1pMX	NULL	Stomach	0.715031	0.0963596	0.633422
CSRT102/302/502	Male	76	Stomach / Stomach 10	Tumor	Adenocarcinoma of stomach	AJCC G2: Moderately differentiated	II	0	0	80	0	15	5	CI0000014221	CI	CI0000014221	CI0000014221.2.4X	CI0000014221.2.4X	CI0000014221.2.20X	CI0000014221.2.20X	CI0000014221.2.B519	CI0000014221.2.B519	1.39	CI0000014221.2.R250	CI0000014221.2.R250	RN0000365E	pT2bpN1pMX	NULL	Stomach	1.2109	0.0576943	0.532642
CSRT102/302/502	Female	65	Stomach / Stomach 11	Tumor	Adenocarcinoma of stomach	AJCC G3: Poorly differentiated	II	15	0	80	5	0	0	CU0000012088	CU	CU0000012088	CU0000012088.1.4X	CU0000012088.1.4X	CU0000012088.1.20X	CU0000012088.1.20X	CU0000012088.1.B573	CU0000012088.1.B573	1.59	CU0000012088.1.R273	CU0000012088.1.R273	RN00003679	pT1pN2pMX	NULL	Stomach	0.777049	0.0278645	0.603422
CSRT102/302/502	Male	72	Stomach / Stomach 12	Tumor	Adenocarcinoma of stomach	AJCC G3: Poorly differentiated	IIIA	0	0	70	20	0	10	CI0000017069	CI	CI0000017069	CI0000017069.2.4X	CI0000017069.2.4X	CI0000017069.2.20X	CI0000017069.2.20X	CI0000017069.2.B571	CI0000017069.2.B571	1.47	CI0000017069.2.R273	CI0000017069.2.R273	RN00003674	pT3pN1pMX	NULL	Stomach	1.06148	0.0799129	0.830032
CSRT102/302/502	Male	36	Stomach / Stomach 13	Tumor	Gastrointestinal stromal tumor of stomach	Not Reported	Not Reported	0	0	98	2	0	0	CU0000012128	CU	CU0000012128	CU0000012128.1.4X	CU0000012128.1.4X	CU0000012128.1.20X	CU0000012128.1.20X	CU0000012128.1.B475	CU0000012128.1.B475	1.51	CU0000012128.1.R225	CU0000012128.1.R225	RN00003635	Not Reported	NULL	Stomach	1.01121	0.168939	4.89476
CSRT102/302/502	Female	82	Stomach / Stomach 14	Tumor	Gastrointestinal stromal tumor of stomach	Not Reported	Not Reported	0	0	90	0	10	0	CU0000006459	CU	CU0000006459	CU0000006459.1.4X	CU0000006459.1.4X	CU0000006459.1.20X	CU0000006459.1.20X	CU0000006459.1.B235	CU0000006459.1.B235	1.57	CU0000006459.1.R131	CU0000006459.1.R131	RN00003587	Not Reported	NULL	Stomach	0.481657	0.0937246	1.86767
CSRT102/302/502	Female	63	Stomach / Stomach 15	Tumor	Gastrointestinal stromal tumor of stomach	See Other Pathology Notes	Not Reported	0	0	95	3	2	0	CI0000015050	CI	CI0000015050	CI0000015050.1.4X	CI0000015050.1.4X	CI0000015050.1.20X	CI0000015050.1.20X	CI0000015050.1.B482	CI0000015050.1.B482	1.53	CI0000015050.1.R228	CI0000015050.1.R228	RN00003639	Not Reported	NULL	Stomach	0.286395	0.0462172	1.50654
CSRT102/302/502	Male	71	Stomach / Stomach 16	Tumor	Gastrointestinal stromal tumor of stomach	Not Reported	Not Reported	0	0	98	2	0	0	CU0000001261	CU	CU0000001261	CU0000001261.1.4X	CU0000001261.1.4X	CU0000001261.1.20X	CU0000001261.1.20X	CU0000001261.1.B81	CU0000001261.1.B81	1.99	CU0000001261.1.R51	CU0000001261.1.R51	RN00003575	Not Reported	NULL	Stomach	2.09373	0.537588	9.65475
CSRT102/302/502	Male	41	Stomach / Stomach 17	Tumor	Gastrointestinal stromal tumor of stomach	Not Reported	Not Reported	0	0	97	3	0	0	CI0000009851	CI	CI0000009851	CI0000009851.2.4X	CI0000009851.2.4X	CI0000009851.2.20X	CI0000009851.2.20X	CI0000009851.2.B468	CI0000009851.2.B468	1.34	CI0000009851.2.R223	CI0000009851.2.R223	RN0000362C	Not Reported	NULL	Stomach	0.720004	0.107661	4.72803
CSRT102/302/502	Female	85	Stomach / Stomach 18	Tumor	Adenoma of stomach, villous	Other Histologic Grade	Not Reported	0	0	90	5	5	0	CU0000005898	CU	CU0000005898	CU0000005898.2.4X	CU0000005898.2.4X	CU0000005898.2.20X	CU0000005898.2.20X	CU0000005898.2.B586-1	CU0000005898.2.B586-1	2.42	CU0000005898.2.R280	CU0000005898.2.R280	RN00003681	Not Reported	NULL	Stomach	0.838613	0.0263614	0.50391
CSRT102/302/502	Male	86	Stomach / Stomach 19	Tumor	Gastrointestinal stromal tumor of stomach	Not Reported	Not Reported	0	0	95	5	0	0	CU0000000667	CU	CU0000000667	CU0000000667.1.4X	CU0000000667.1.4X	CU0000000667.1.20X	CU0000000667.1.20X	CU0000000667.1.B3	CU0000000667.1.B3	1.53	CU0000000667.1.R18	CU0000000667.1.R18	RN0000355F	Not Reported	NULL	Stomach	1.50116	0.154382	1.97416
CSRT102/302/502	Male	59	Testis / Testis 1	Normal	No pathologic disease	NULL	Normal	100	0	0	0	0	0	CI0000010308	CI	CI0000010308	CI0000010308.1.4X	CI0000010308.1.4X	CI0000010308.1.20X	CI0000010308.1.20X	CI0000010308.1.B511	CI0000010308.1.B511	1.25	CI0000010308.1.R248	CI0000010308.1.R248	RN0000364A	Not Reported	NULL	Testis	26.2833	1.88501	48.2093
CSRT102/302/502	Male	80	Testis / Testis 2	Normal	Epididymitis	NULL	Normal	100	0	0	0	0	0	CI0000013816	CI	CI0000013816	CI0000013816.2.4X	CI0000013816.2.4X	CI0000013816.2.20X	CI0000013816.2.20X	CI0000013816.2.B523	CI0000013816.2.B523	1.22	CI0000013816.2.R251	CI0000013816.2.R251	RN00003658	Not Reported	NULL	Testis	31.9131	82.9731	46.891
CSRT102/302/502	Male	79	Testis / Testis 3	Normal	No pathologic disease	NULL	Normal	100	0	0	0	0	0	CI0000013037	CI	CI0000013037	CI0000013037.1.4X	CI0000013037.1.4X	CI0000013037.1.20X	CI0000013037.1.20X	CI0000013037.1.B512	CI0000013037.1.B512	1.2	CI0000013037.1.R248	CI0000013037.1.R248	RN0000364D	Not Reported	NULL	Testis	22.1016	105.754	70.5825
CSRT102/302/502	Male	79	Testis / Testis 4	Normal	No pathologic disease	NULL	Normal	100	0	0	0	0	0	CI0000008605	CI	CI0000008605	CI0000008605.1.4X	CI0000008605.1.4X	CI0000008605.1.20X	CI0000008605.1.20X	CI0000008605.1.B512	CI0000008605.1.B512	1.25	CI0000008605.1.R248	CI0000008605.1.R248	RN00003649	Not Reported	NULL	Testis	30.6131	145.469	106.244
CSRT102/302/502	Male	56	Testis / Testis 5	Normal	Liposarcoma	AJCC G1: Well differentiated	Normal	100	0	0	0	0	0	CU0000000511	CU	CU0000000511	CU0000000511.1.4X	CU0000000511.1.4X	CU0000000511.1.20X	CU0000000511.1.20X	CU0000000511.1.B257	CU0000000511.1.B257	1.2	CU0000000511.1.R140	CU0000000511.1.R140	RN000035B1	pT2bpNXpMX	NULL	Testis	45.1319	34.168	26.3776
CSRT102/302/502	Male	81	Testis / Testis 6	Normal	No pathologic disease	NULL	Normal	100	0	0	0	0	0	CU0000005122	CU	CU0000005122	CU0000005122.1.4X	CU0000005122.1.4X	CU0000005122.1.20X	CU0000005122.1.20X	CU0000005122.1.B257	CU0000005122.1.B257	1.21	CU0000005122.1.R140	CU0000005122.1.R140	RN000035B2	Not Reported	NULL	Stomach	73.827	38.1754	38.3522
CSRT102/302/502	Male	40	Testis / Testis 7	Tumor	Tumor of testis, Leydig cell	Not Reported	I	1	0	90	0	9	0	CI0000006327	CI	CI0000006327	CI0000006327.2.4X	CI0000006327.2.4X	CI0000006327.2.20X	CI0000006327.2.20X	CI0000006327.2.B459	CI0000006327.2.B459	1.43	CI0000006327.2.R220	CI0000006327.2.R220	RN00003628	pT1pNXpMX	NULL	Testis	1.31592	2.0203	1.89374
CSRT102/302/502	Male	55	Testis / Testis 8	Tumor	Seminoma of testis	Not Reported	I	0	0	94	5	0	1	CU0000000295	CU	CU0000000295	CU0000000295.2.4X	CU0000000295.2.4X	CU0000000295.2.20X	CU0000000295.2.20X	CU0000000295.2.B266	CU0000000295.2.B266	1.03	CU0000000295.2.R143	CU0000000295.2.R143	RN000035B6	pT1pNXpMX	NULL	Testis	1.99457	0.133469	0.392629
CSRT102/302/502	Male	20	Testis / Testis 9	Tumor	Tumor of testis, mixed germ cell	Not Reported	I	0	0	75	25	0	0	CU0000000191	CU	CU0000000191	CU0000000191.4.4X	CU0000000191.4.4X	CU0000000191.4.20X	CU0000000191.4.20X	CU0000000191.4.B297	CU0000000191.4.B297	1.12	CU0000000191.4.R157	CU0000000191.4.R157	RN000035C0	pT1pNXpMX	NULL	Testis	7.39257	0.082731	1.98789
CSRT102/302/502	Male	60	Testis / Testis 10	Tumor	Seminoma of testis	Not Reported	I	0	0	75	10	13	2	CI0000009699	CI	CI0000009699	CI0000009699.1.4X	CI0000009699.1.4X	CI0000009699.1.20X	CI0000009699.1.20X	CI0000009699.1.B408	CI0000009699.1.B408	1.44	CI0000009699.1.R202	CI0000009699.1.R202	RN000035F8	pT1pNXpMX	NULL	Testis	1.12981	0.0282535	0.536347
CSRT102/302/502	Male	20	Testis / Testis 11	Tumor	Tumor of testis, mixed germ cell	Not Reported	I	0	0	75	25	0	0	CU0000000191	CU	CU0000000191	CU0000000191.5.4X	CU0000000191.5.4X	CU0000000191.5.20X	CU0000000191.5.20X	CU0000000191.5.B646	CU0000000191.5.B646	1.21	CU0000000191.5.R344	CU0000000191.5.R344	RN000036C6	pT1pNXpMX	NULL	Testis	7.49577	0.0462172	0.993946
CSRT102/302/502	Male	46	Testis / Testis 12	Tumor	Seminoma of testis	Not Reported	I	0	0	95	5	0	0	CU0000001635	CU	CU0000001635	CU0000001635.1.4X	CU0000001635.1.4X	CU0000001635.1.20X	CU0000001635.1.20X	CU0000001635.1.B204	CU0000001635.1.B204	1.39	CU0000001635.1.R117	CU0000001635.1.R117	RN00003599	pT1pNXpMX	NULL	Testis	4.74391	3.56666	3.43721
CSRT102/302/502	Male	31	Testis / Testis 13	Tumor	Tumor of testis, mixed germ cell	Not Reported	I	0	0	80	20	0	0	CU0000001627	CU	CU0000001627	CU0000001627.1.4X	CU0000001627.1.4X	CU0000001627.1.20X	CU0000001627.1.20X	CU0000001627.1.B260	CU0000001627.1.B260	1.33	CU0000001627.1.R141	CU0000001627.1.R141	RN000035B4	pT1pNXpMX	NULL	Testis	24.8656	0.372309	11.2452
CSRT102/302/502	Male	37	Testis / Testis 14	Tumor	Seminoma of testis	Not Reported	I	0	0	70	0	30	0	CI0000019390	CI	CI0000019390	CI0000019390.1.4X	CI0000019390.1.4X	CI0000019390.1.20X	CI0000019390.1.20X	CI0000019390.1.B646	CI0000019390.1.B646	1.13	CI0000019390.1.R344	CI0000019390.1.R344	RN000036C5	pT1pNXpMX	NULL	Testis	1.77286	0.0164539	0.389917
CSRT102/302/502	Male	37	Testis / Testis 15	Tumor	Tumor of testis, mixed germ cell	Not Reported	I	0	0	100	0	0	0	CU0000012226	CU	CU0000012226	CU0000012226.1.4X	CU0000012226.1.4X	CU0000012226.1.20X	CU0000012226.1.20X	CU0000012226.1.B431	CU0000012226.1.B431	1.2	CU0000012226.1.R210	CU0000012226.1.R210	RN00003612	pT1pNXpMX	NULL	Testis	53.6712	36.3674	15.4683
CSRT102/302/502	Male	15	Testis / Testis 16	Tumor	Tumor of testis, mixed germ cell	Not Reported	I	0	0	50	15	30	5	CI0000005828	CI	CI0000005828	CI0000005828.2.4X	CI0000005828.2.4X	CI0000005828.2.20X	CI0000005828.2.20X	CI0000005828.2.B646	CI0000005828.2.B646	1.11	CI0000005828.2.R344	CI0000005828.2.R344	RN000036C4	pT2pNXpMX	NULL	Testis	0.00190774	0.017881	0.426684
CSRT102/302/502	Male	31	Testis / Testis 17	Tumor	Tumor of testis, mixed germ cell	Not Reported	I	0	0	90	0	10	0	CU0000001627	CU	CU0000001627	CU0000001627.3.4X	CU0000001627.3.4X	CU0000001627.3.20X	CU0000001627.3.20X	CU0000001627.3.B646	CU0000001627.3.B646	1.4	CU0000001627.3.R344	CU0000001627.3.R344	RN000036C7	pT1pNXpMX	NULL	Testis	12.0928	0.041943	2.14539
CSRT102/302/502	Male	28	Testis / Testis 18	Tumor	Tumor of testis, mixed germ cell	Not Reported	IA	0	0	60	10	10	20	CU0000014842	CU	CU0000014842	CU0000014842.1.4X	CU0000014842.1.4X	CU0000014842.1.20X	CU0000014842.1.20X	CU0000014842.1.B646	CU0000014842.1.B646	1	CU0000014842.1.R344	CU0000014842.1.R344	RN000036CB	pT1pNXpMX	NULL	Testis	1.96711	0.106179	0.993946
CSRT102/302/502	Male	27	Testis / Testis 19	Tumor	Carcinoma of testis, embryonal	Not Reported	IA	0	0	80	10	10	0	CU0000014109	CU	CU0000014109	CU0000014109.1.4X	CU0000014109.1.4X	CU0000014109.1.20X	CU0000014109.1.20X	CU0000014109.1.B646	CU0000014109.1.B646	0.89	CU0000014109.1.R344	CU0000014109.1.R344	RN000036CA	pT1pNXpMX	NULL	Testis	8.67027	0.130722	0.973491
CSRT102/302/502	Male	48	Testis / Testis 20	Tumor	Seminoma of testis	Not Reported	IB	20	0	60	15	5	0	CU0000014754	CU	CU0000014754	CU0000014754.2.4X	CU0000014754.2.4X	CU0000014754.2.20X	CU0000014754.2.20X	CU0000014754.2.B613	CU0000014754.2.B613	1.38	CU0000014754.2.R312	CU0000014754.2.R312	RN00003690	pT2pNXpMX	NULL	Testis	1.122	0.12367	0.81295
CSRT102/302/502	Male	26	Testis / Testis 21	Tumor	Carcinoma of testis, embryonal	Not Reported	IB	0	0	80	10	0	10	CU0000012171	CU	CU0000012171	CU0000012171.1.4X	CU0000012171.1.4X	CU0000012171.1.20X	CU0000012171.1.20X	CU0000012171.1.B410	CU0000012171.1.B410	1.35	CU0000012171.1.R203	CU0000012171.1.R203	RN00003601	pT2pNXpMX	NULL	Testis	6.17345	0.809202	4.17345
CSRT102/302/502	Male	32	Testis / Testis 22	Tumor	Seminoma of testis	Not Reported	IB	0	0	95	5	0	0	CU0000009347	CU	CU0000009347	CU0000009347.1.4X	CU0000009347.1.4X	CU0000009347.1.20X	CU0000009347.1.20X	CU0000009347.1.B410	CU0000009347.1.B410	1.81	CU0000009347.1.R203	CU0000009347.1.R203	RN000035FD	pT2pNXpMX	NULL	Testis	16.4051	0.344977	19.3095
CSRT102/302/502	Male	47	Testis / Testis 23	Tumor	Seminoma of testis	Not Reported	IB	0	0	90	0	10	0	CI0000013424	CI	CI0000013424	CI0000013424.1.4X	CI0000013424.1.4X	CI0000013424.1.20X	CI0000013424.1.20X	CI0000013424.1.B430	CI0000013424.1.B430	1.36	CI0000013424.1.R210	CI0000013424.1.R210	RN000035B0	pT2pNXpMX	NULL	Testis	2.61367	0.0644611	1.89374
CSRT102/302/502	Male	39	Testis / Testis 24	Tumor	Carcinoma of testis, embryonal	Not Reported	IB	0	0	95	0	5	0	CU0000011714	CU	CU0000011714	CU0000011714.2.4X	CU0000011714.2.4X	CU0000011714.2.20X	CU0000011714.2.20X	CU0000011714.2.B646	CU0000011714.2.B646	1.51	CU0000011714.2.R344	CU0000011714.2.R344	RN000036C9	pT2pNXpMX	NULL	Testis	28.563	0.326368	5.28257
CSRT102/302/502	Male	41	Testis / Testis 25	Tumor	Tumor of testis, mixed germ cell	Not Reported	IB	0	0	90	0	5	5	CU0000001879	CU	CU0000001879	CU0000001879.2.4X	CU0000001879.2.4X	CU0000001879.2.20X	CU0000001879.2.20X	CU0000001879.2.B646	CU0000001879.2.B646	1.35	CU0000001879.2.R344	CU0000001879.2.R344	RN000036C8	pT3pNXpMX	NULL	Testis	5.15537	0.0156746	0.473435
CSRT102/302/502	Female	57	Thyroid gland / Thyroid gland 1	Normal	Adenoma of parathyroid gland	Not Reported	Normal	100	0	0	0	0	0	CU0000011073	CU	CU0000011073	CU0000011073.1.4X	CU0000011073.1.4X	CU0000011073.1.20X	CU0000011073.1.20X	CU0000011073.1.B516	CU0000011073.1.B516	1.49	CU0000011073.1.R247	CU0000011073.1.R247	RN00003651	Not Reported	NULL	Thyroid gland	0.850319	0.212358	2.19047
CSRT102/302/502	Female	42	Thyroid gland / Thyroid gland 2	Normal	Carcinoma of thyroid, medullary	Not Reported	Normal	100	0	0	0	0	0	CI0000006770	CI	CI0000006770	CI0000006770.1.4X	CI0000006770.1.4X	CI0000006770.1.20X	CI0000006770.1.20X	CI0000006770.1.B522	CI0000006770.1.B522	1.34	CI0000006770.1.R251	CI0000006770.1.R251	RN00003655	pT1pN0pMX	NULL	Testis	2.30709	0.537588	5.39356
CSRT102/302/502	Female	65	Thyroid gland / Thyroid gland 3	Normal	Adenoma of thyroid, Hurthle cell	Not Reported	Normal	100	0	0	0	0	0	CI0000007402	CI	CI0000007402	CI0000007402.1.4X	CI0000007402.1.4X	CI0000007402.1.20X	CI0000007402.1.20X	CI0000007402.1.B522	CI0000007402.1.B522	1.54	CI0000007402.1.R251	CI0000007402.1.R251	RN00003656	Not Reported	NULL	Thyroid gland	0.91135	0.0569	2.4644
CSRT102/302/502	Female	27	Thyroid gland / Thyroid gland 4	Tumor	Carcinoma of thyroid, papillary	Not Reported	I	0	0	95	0	5	0	CI0000005436	CI	CI0000005436	CI0000005436.1.4X	CI0000005436.1.4X	CI0000005436.1.20X	CI0000005436.1.20X	CI0000005436.1.B180	CI0000005436.1.B180	1.73	CI0000005436.1.R102	CI0000005436.1.R102	RN00003550	pT2pN1apMX	NULL	Thyroid gland	0.0516917	0.484501	2.9716
CSRT102/302/502	Female	27	Thyroid gland / Thyroid gland 5	Tumor	Carcinoma of thyroid, papillary	Not Reported	I	0	0	90	0	10	0	CI0000005436	CI	CI0000005436	CI0000005436.4.4X	CI0000005436.4.4X	CI0000005436.4.20X	CI0000005436.4.20X	CI0000005436.4.B570	CI0000005436.4.B570	1.63	CI0000005436.4.R282	CI0000005436.4.R282	RN000035D9	pT2pN1apMX	NULL	Thyroid gland	1.18598	0.0874482	3.43721
CSRT102/302/502	Female	31	Thyroid gland / Thyroid gland 6	Tumor	Carcinoma of thyroid, papillary	Not Reported	I	0	0	90	10	0	0	CU0000006041	CU	CU0000006041	CU0000006041.1.4X	CU0000006041.1.4X	CU0000006041.1.20X	CU0000006041.1.20X	CU0000006041.1.B618	CU0000006041.1.B618	1.05	CU0000006041.1.R317	CU0000006041.1.R317	RN00003695	pT2pN1pMX	NULL	Thyroid gland	0.605449	0.035515	0.132241
CSRT102/302/502	Female	34	Thyroid gland / Thyroid gland 7	Tumor	Carcinoma of thyroid, papillary	Not Reported	I	0	0	90	10	0	0	CI0000006724	CI	CI0000006724	CI0000006724.2.4X	CI0000006724.2.4X	CI0000006724.2.20X	CI0000006724.2.20X	CI0000006724.2.B570	CI0000006724.2.B570	1.5	CI0000006724.2.R282	CI0000006724.2.R282	RN0000366C	pT3pN1apMX	NULL	Thyroid gland	0.917689	0.0278645	0.420809
CSRT102/302/502	Female	31	Thyroid gland / Thyroid gland 8	Tumor	Carcinoma of thyroid, papillary	AJCC G1: Well differentiated	I	0	0	95	0	5	0	CI0000019358	CI	CI0000019358	CI0000019358.1.4X	CI0000019358.1.4X	CI0000019358.1.20X	CI0000019358.1.20X	CI0000019358.1.B618	CI0000019358.1.B618	1.16	CI0000019358.1.R317	CI0000019358.1.R317	RN00003693	pT1pN1apMX	NULL	Thyroid gland	0.541892	0.0534588	0.353857
CSRT102/302/502	Female	28	Thyroid gland / Thyroid gland 9	Tumor	Carcinoma of thyroid, papillary, follicular variant	Not Reported	I	0	0	95	0	5	0	CU0000005308	CU	CU0000005308	CU0000005308.2.4X	CU0000005308.2.4X	CU0000005308.2.20X	CU0000005308.2.20X	CU0000005308.2.B567	CU0000005308.2.B567	1.27	CU0000005308.2.R270	CU0000005308.2.R270	RN00003669	pT3pN0pMX	NULL	Thyroid gland	1.44001	0.041943	0.98708
CSRT102/302/502	Female	40	Thyroid gland / Thyroid gland 10	Tumor	Carcinoma of thyroid, papillary, follicular variant	Not Reported	I	0	0	90	0	10	0	CU0000006624	CU	CU0000006624	CU0000006624.3.4X	CU0000006624.3.4X	CU0000006624.3.20X	CU0000006624.3.20X	CU0000006624.3.B618	CU0000006624.3.B618	1	CU0000006624.3.R317	CU0000006624.3.R317	RN00003696	pT2pNXpMX	NULL	Thyroid gland	1.95352	0.0740463	0.914617
CSRT102/302/502	Female	48	Thyroid gland / Thyroid gland 11	Tumor	Carcinoma of thyroid, papillary, follicular variant	Not Reported	I	0	0	80	0	20	0	CU0000012201	CU	CU0000012201	CU0000012201.1.4X	CU0000012201.1.4X	CU0000012201.1.20X	CU0000012201.1.20X	CU0000012201.1.B618	CU0000012201.1.B618	1.58	CU0000012201.1.R317	CU0000012201.1.R317	RN00003698	pT1pN0pMX	NULL	Thyroid gland	3.33128	0.0745614	1.6486
CSRT102/302/502	Female	62	Thyroid gland / Thyroid gland 12	Tumor	Carcinoma of thyroid, papillary	Not Reported	I	0	0	97	0	3	0	CI0000010952	CI	CI0000010952	CI0000010952.2.4X	CI0000010952.2.4X	CI0000010952.2.20X	CI0000010952.2.20X	CI0000010952.2.B570	CI0000010952.2.B570	1.53	CI0000010952.2.R282	CI0000010952.2.R282	RN0000366E	pT1pNXpMX	NULL	Thyroid gland	5.22734	0.110688	1.80405
CSRT102/302/502	Female	58	Thyroid gland / Thyroid gland 13	Tumor	Carcinoma of thyroid, follicular	Not Reported	II	0	0	95	0	5	0	CU0000005987	CU	CU0000005987	CU0000005987.1.4X	CU0000005987.1.4X	CU0000005987.1.20X	CU0000005987.1.20X	CU0000005987.1.B313	CU0000005987.1.B313	1.68	CU0000005987.1.R165	CU0000005987.1.R165	RN000035C9	pT2pNXpMX	NULL	Thyroid gland	2.09373	0.103276	1.79159
CSRT102/302/502	Female	79	Thyroid gland / Thyroid gland 14	Tumor	Carcinoma of thyroid, papillary	Not Reported	II	0	0	90	0	5	5	CU0000011552	CU	CU0000011552	CU0000011552.1.4X	CU0000011552.1.4X	CU0000011552.1.20X	CU0000011552.1.20X	CU0000011552.1.B618	CU0000011552.1.B618	1.15	CU0000011552.1.R317	CU0000011552.1.R317	RN00003697	pT2pNXpMX	NULL	Thyroid gland	0.42516	0.00482442	0.0571635
CSRT102/302/502	Female	55	Thyroid gland / Thyroid gland 15	Tumor	Carcinoma of thyroid, papillary	Not Reported	III	0	0	85	5	10	0	CI0000007039	CI	CI0000007039	CI0000007039.2.4X	CI0000007039.2.4X	CI0000007039.2.20X	CI0000007039.2.20X	CI0000007039.2.B570	CI0000007039.2.B570	1.61	CI0000007039.2.R282	CI0000007039.2.R282	RN0000366D	pT3pN1apMX	NULL	Thyroid gland	0.00707074	0.0662733	0.0814037
CSRT102/302/502	Female	55	Thyroid gland / Thyroid gland 16	Tumor	Carcinoma of thyroid, papillary	Not Reported	III	0	0	85	5	10	0	CI0000007039	CI	CI0000007039	CI0000007039.4.4X	CI0000007039.4.4X	CI0000007039.4.20X	CI0000007039.4.20X	CI0000007039.4.B618	CI0000007039.4.B618	1.47	CI0000007039.4.R317	CI0000007039.4.R317	RN00003691	pT3pN1apMX	NULL	Thyroid gland	0.350158	0.0296581	0.368884
CSRT102/302/502	Male	71	Thyroid gland / Thyroid gland 17	Tumor	Carcinoma of thyroid, follicular	Not Reported	III	0	0	90	0	10	0	CI0000017163	CI	CI0000017163	CI0000017163.2.4X	CI0000017163.2.4X	CI0000017163.2.20X	CI0000017163.2.20X	CI0000017163.2.B567	CI0000017163.2.B567	1.2	CI0000017163.2.R270	CI0000017163.2.R270	RN000035BD	pT3pN0pMX	NULL	Thyroid gland	0.750579	0.0468623	0.253708
CSRT102/302/502	Female	81	Thyroid gland / Thyroid gland 18	Tumor	Carcinoma of thyroid, follicular	Not Reported	III	0	0	80	0	20	0	CI0000005354	CI	CI0000005354	CI0000005354.1.4X	CI0000005354.1.4X	CI0000005354.1.20X	CI0000005354.1.20X	CI0000005354.1.B206	CI0000005354.1.B206	1.21	CI0000005354.1.R117	CI0000005354.1.R117	RN0000359A	pT3pNXpMX	NULL	Thyroid gland	1.64271	0.0495343	1.98789
CSRT102/302/502	Female	81	Thyroid gland / Thyroid gland 19	Tumor	Carcinoma of thyroid, papillary, follicular variant	Not Reported	III	0	0	85	10	5	0	CU0000005656	CU	CU0000005656	CU0000005656.3.4X	CU0000005656.3.4X	CU0000005656.3.20X	CU0000005656.3.20X	CU0000005656.3.B568	CU0000005656.3.B568	1.51	CU0000005656.3.R270	CU0000005656.3.R270	RN0000366A	pT3pNXpMX	NULL	Thyroid gland	0.725012	0.0367674	1.21524
CSRT102/302/502	Female	39	Thyroid gland / Thyroid gland 20	Tumor	Carcinoma of thyroid, medullary	Not Reported	IVA	0	0	75	0	25	0	CU0000005632	CU	CU0000005632	CU0000005632.1.4X	CU0000005632.1.4X	CU0000005632.1.20X	CU0000005632.1.20X	CU0000005632.1.B618	CU0000005632.1.B618	0.86	CU0000005632.1.R317	CU0000005632.1.R317	RN00003694	pT4apN1pMX	NULL	Thyroid gland	2.13773	0.165462	2.73443
CSRT102/302/502	Female	41	Thyroid gland / Thyroid gland 21	Tumor	Thyroiditis, lymphocytic	NULL	Not Reported	0	0	99	1	0	0	CU0000001130	CU	CU0000001130	CU0000001130.1.4X	CU0000001130.1.4X	CU0000001130.1.20X	CU0000001130.1.20X	CU0000001130.1.B90	CU0000001130.1.B90	1.26	CU0000001130.1.R55	CU0000001130.1.R55	RN00003578	Not Reported	NULL	Thyroid gland	0.187645	0.0244262	0.346575
CSRT102/302/502	Male	76	Urinary bladder / Lymph node 22	Tumor	Carcinoma of bladder, urothelial	Other Histologic Grade	IV	5	0	85	5	0	5	CU0000000372	CU	CU0000000372	CU0000000372.2.4X	CU0000000372.2.4X	CU0000000372.2.20X	CU0000000372.2.20X	CU0000000372.2.B319	CU0000000372.2.B319	1.64	CU0000000372.2.R168	CU0000000372.2.R168	RN00003553	pT4apN2pMX	NULL	Urinary bladder	0.557126	0.0545821	0.293461
CSRT102/302/502	Male	58	Urinary bladder / Urinary bladder 1	Normal	Carcinoma of ureter, transitional cell	AJCC G3: Poorly differentiated	Normal	100	0	0	0	0	0	CI0000007931	CI	CI0000007931	CI0000007931.1.4X	CI0000007931.1.4X	CI0000007931.1.20X	CI0000007931.1.20X	CI0000007931.1.B457	CI0000007931.1.B457	1.34	CI0000007931.1.R219	CI0000007931.1.R219	RN00003627	pT3pN0pMX	NULL	Thyroid gland	1.43006	0.171297	1.90691
CSRT102/302/502	Male	80	Urinary bladder / Urinary bladder 2	Normal	Adenocarcinoma of prostate	Gleason Score: 3+3=6/10	Normal	100	0	0	0	0	0	CI0000020160	CI	CI0000020160	CI0000020160.1.4X	CI0000020160.1.4X	CI0000020160.1.20X	CI0000020160.1.20X	CI0000020160.1.B648	CI0000020160.1.B648	1.18	CI0000020160.1.R346	CI0000020160.1.R346	RN000036D1	pT3apN0pMX	NULL	Urinary bladder	1.73637	0.0917958	0.223949
CSRT102/302/502	Male	67	Urinary bladder / Urinary bladder 3	Tumor	Carcinoma of bladder, papillary transitional cell	AJCC G1: Well differentiated	II	0	0	85	0	0	15	CU0000016141	CU	CU0000016141	CU0000016141.1.4X	CU0000016141.1.4X	CU0000016141.1.20X	CU0000016141.1.20X	CU0000016141.1.B648	CU0000016141.1.B648	1.34	CU0000016141.1.R346	CU0000016141.1.R346	RN000036D8	pT2pNXpMX	NULL	Urinary bladder	1.04687	0.0686105	0.457308
CSRT102/302/502	Male	68	Urinary bladder / Urinary bladder 4	Tumor	Carcinoma of bladder, transitional cell	AJCC G4: Undifferentiated	II	0	0	88	2	0	10	CU0000005819	CU	CU0000005819	CU0000005819.1.4X	CU0000005819.1.4X	CU0000005819.1.20X	CU0000005819.1.20X	CU0000005819.1.B197	CU0000005819.1.B197	1.83	CU0000005819.1.R115	CU0000005819.1.R115	RN00003582	pT2pN0pMX	NULL	Urinary bladder	1.8227	0.205125	1.57052
CSRT102/302/502	Male	68	Urinary bladder / Urinary bladder 5	Tumor	Carcinoma of bladder, transitional cell	AJCC G4: Undifferentiated	II	0	0	83	2	0	15	CU0000005819	CU	CU0000005819	CU0000005819.2.4X	CU0000005819.2.4X	CU0000005819.2.20X	CU0000005819.2.20X	CU0000005819.2.B648	CU0000005819.2.B648	1.05	CU0000005819.2.R346	CU0000005819.2.R346	RN000036D3	pT2pN0pMX	NULL	Urinary bladder	0.798894	0.14206	0.344181
CSRT102/302/502	Female	65	Urinary bladder / Urinary bladder 6	Tumor	Carcinoma of bladder, papillary transitional cell	AJCC G3: Poorly differentiated	II	0	0	75	0	20	5	CI0000019577	CI	CI0000019577	CI0000019577.1.4X	CI0000019577.1.4X	CI0000019577.1.20X	CI0000019577.1.20X	CI0000019577.1.B648	CI0000019577.1.B648	1.53	CI0000019577.1.R346	CI0000019577.1.R346	RN000036CF	pT2pNXpMX	NULL	Urinary bladder	1.83538	0.0326805	0.86528
CSRT102/302/502	Male	67	Urinary bladder / Urinary bladder 7	Tumor	Carcinoma of bladder, papillary transitional cell	AJCC G1: Well differentiated	II	20	0	70	0	0	10	CU0000016141	CU	CU0000016141	CU0000016141.2.4X	CU0000016141.2.4X	CU0000016141.2.20X	CU0000016141.2.20X	CU0000016141.2.B648	CU0000016141.2.B648	1.51	CU0000016141.2.R346	CU0000016141.2.R346	RN000036D9	pT2pNXpMX	NULL	Urinary bladder	0.963313	0.0338329	0.151905
CSRT102/302/502	Female	65	Urinary bladder / Urinary bladder 8	Tumor	Carcinoma of bladder, urothelial	AJCC G3: Poorly differentiated	III	5	0	55	0	10	30	CI7000000385	CI	CI7000000385	CI7000000385.1.4X	CI7000000385.1.4X	CI7000000385.1.20X	CI7000000385.1.20X	CI7000000385.1.B648	CI7000000385.1.B648	1.24	CI7000000385.1.R346	CI7000000385.1.R346	RN000036D2	pT3pN0pMX	NULL	Urinary bladder	2.29116	0.0468623	0.389917
CSRT102/302/502	Female	42	Urinary bladder / Urinary bladder 9	Tumor	Carcinoma of bladder, urothelial	AJCC G3: Poorly differentiated	III	2	0	65	8	5	20	CU0000006471	CU	CU0000006471	CU0000006471.3.4X	CU0000006471.3.4X	CU0000006471.3.20X	CU0000006471.3.20X	CU0000006471.3.B320	CU0000006471.3.B320	2.01	CU0000006471.3.R168	CU0000006471.3.R168	RN0000355C	pT3pN0pMX	NULL	Urinary bladder	1.20253	8.54199	1.3863
CSRT102/302/502	Female	58	Urinary bladder / Urinary bladder 10	Tumor	Carcinoma of bladder, transitional cell	AJCC G3: Poorly differentiated	III	0	0	60	10	10	20	CU0000011721	CU	CU0000011721	CU0000011721.1.4X	CU0000011721.1.4X	CU0000011721.1.20X	CU0000011721.1.20X	CU0000011721.1.B648	CU0000011721.1.B648	1.24	CU0000011721.1.R346	CU0000011721.1.R346	RN000036D7	pT3bpN0pMX	NULL	Urinary bladder	0.163354	0.00614902	0.0191202
CSRT102/302/502	Male	101	Urinary bladder / Urinary bladder 11	Tumor	Carcinoma of bladder, transitional cell	AJCC G4: Undifferentiated	III	13	0	85	0	0	2	CU0000000542	CU	CU0000000542	CU0000000542.1.4X	CU0000000542.1.4X	CU0000000542.1.20X	CU0000000542.1.20X	CU0000000542.1.B29	CU0000000542.1.B29	1.31	CU0000000542.1.R22	CU0000000542.1.R22	RN0000355E	pT3apNXpMX	NULL	Urinary bladder	5.04928	0.10115	1.70673
CSRT102/302/502	Male	69	Urinary bladder / Urinary bladder 12	Tumor	Carcinoma of bladder, urothelial	AJCC G2: Moderately differentiated	III	45	0	50	0	0	5	CI0000017750	CI	CI0000017750	CI0000017750.1.4X	CI0000017750.1.4X	CI0000017750.1.20X	CI0000017750.1.20X	CI0000017750.1.B648	CI0000017750.1.B648	1.47	CI0000017750.1.R346	CI0000017750.1.R346	RN000036CE	pT3apN0pMX	NULL	Urinary bladder	2.00844	0.0151407	0.220865
CSRT102/302/502	Male	50	Urinary bladder / Urinary bladder 13	Tumor	Carcinoma of bladder, small and transitional cell	AJCC G3: Poorly differentiated	III	20	0	50	0	30	0	CI0000019958	CI	CI0000019958	CI0000019958.1.4X	CI0000019958.1.4X	CI0000019958.1.20X	CI0000019958.1.20X	CI0000019958.1.B648	CI0000019958.1.B648	1.08	CI0000019958.1.R346	CI0000019958.1.R346	RN000036D0	pT3bpN0pMX	NULL	Urinary bladder	5.0144	2.40256	1.03615
CSRT102/302/502	Male	73	Urinary bladder / Urinary bladder 14	Tumor	Carcinoma of bladder, transitional cell	AJCC G3: Poorly differentiated	III	0	0	90	5	0	5	CU0000006765	CU	CU0000006765	CU0000006765.1.4X	CU0000006765.1.4X	CU0000006765.1.20X	CU0000006765.1.20X	CU0000006765.1.B648	CU0000006765.1.B648	1.01	CU0000006765.1.R346	CU0000006765.1.R346	RN000036D5	pT4apN0pMX	NULL	Urinary bladder	3.42494	0.0465386	0.960088
CSRT102/302/502	Male	62	Urinary bladder / Urinary bladder 15	Tumor	Carcinoma of bladder, urothelial	AJCC G3-4: Poorly differentiated or undifferentiated	III	0	0	45	55	0	0	CU0000011151	CU	CU0000011151	CU0000011151.1.4X	CU0000011151.1.4X	CU0000011151.1.20X	CU0000011151.1.20X	CU0000011151.1.B648	CU0000011151.1.B648	1.11	CU0000011151.1.R346	CU0000011151.1.R346	RN000036D6	pT3bpN0pMX	NULL	Urinary bladder	0.705186	0.00585779	0.111974
CSRT102/302/502	Male	59	Urinary bladder / Urinary bladder 16	Tumor	Carcinoma of bladder, papillary transitional cell	AJCC G3: Poorly differentiated	III	10	0	55	35	0	0	CI0000009575	CI	CI0000009575	CI0000009575.1.4X	CI0000009575.1.4X	CI0000009575.1.20X	CI0000009575.1.20X	CI0000009575.1.B648	CI0000009575.1.B648	1.33	CI0000009575.1.R346	CI0000009575.1.R346	RN000036CC	pT4apN0pMX	NULL	Urinary bladder	6.9938	0.0495343	0.332457
CSRT102/302/502	Male	80	Urinary bladder / Urinary bladder 17	Tumor	Carcinoma of bladder, urothelial	AJCC G4: Undifferentiated	IV	0	0	50	10	0	40	CU0000006729	CU	CU0000006729	CU0000006729.1.4X	CU0000006729.1.4X	CU0000006729.1.20X	CU0000006729.1.20X	CU0000006729.1.B648	CU0000006729.1.B648	1.13	CU0000006729.1.R346	CU0000006729.1.R346	RN000036D4	pT3bpN2pMX	NULL	Urinary bladder	2.16757	0.200903	1.46534
CSRT102/302/502	Male	82	Urinary bladder / Urinary bladder 18	Tumor	Carcinoma of bladder, transitional cell	AJCC G3: Poorly differentiated	IV	0	0	85	15	0	0	CI0000008390	CI	CI0000008390	CI0000008390.1.4X	CI0000008390.1.4X	CI0000008390.1.20X	CI0000008390.1.20X	CI0000008390.1.B284	CI0000008390.1.B284	1.52	CI0000008390.1.R153	CI0000008390.1.R153	RN00003577	pT4pN1pM0	NULL	Urinary bladder	0.880306	0.105446	1.60352
CSRT102/302/502	Male	101	Urinary bladder / Urinary bladder 19	Tumor	Carcinoma of bladder, transitional cell	AJCC G3: Poorly differentiated	IV	10	0	75	15	0	0	CU0000000643	CU	CU0000000643	CU0000000643.2.4X	CU0000000643.2.4X	CU0000000643.2.20X	CU0000000643.2.20X	CU0000000643.2.B48	CU0000000643.2.B48	1.24	CU0000000643.2.R20	CU0000000643.2.R20	RN00003559	pT3apN2pMX	NULL	Urinary bladder	3.59521	0.164319	3.09779
CSRT102/302/502	Male	68	Urinary bladder / Urinary bladder 20	Tumor	Carcinoma of bladder, transitional cell	AJCC G4: Undifferentiated	IV	0	0	65	30	0	5	CI0000007946	CI	CI0000007946	CI0000007946.2.4X	CI0000007946.2.4X	CI0000007946.2.20X	CI0000007946.2.20X	CI0000007946.2.B320	CI0000007946.2.B320	1.41	CI0000007946.2.R168	CI0000007946.2.R168	RN00003552	pT3apN1pMX	NULL	Urinary bladder	1.81011	4.39107	0.69315
CSRT102/302/502	Male	66	Urinary bladder / Urinary bladder 21	Tumor	Carcinoma of bladder, papillary transitional cell	AJCC G1: Well differentiated	0a	0	0	90	10	0	0	CU0000005811	CU	CU0000005811	CU0000005811.1.4X	CU0000005811.1.4X	CU0000005811.1.20X	CU0000005811.1.20X	CU0000005811.1.B165	CU0000005811.1.B165	1.23	CU0000005811.1.R96	CU0000005811.1.R96	RN00003593	pTapN0pMX	NULL	Urinary bladder	1.88698	0.270664	2.9716
CSRT102/302/502	Female	28	Uterus / Uterus 22	Normal	Endometrium, proliferative	NULL	Normal	100	0	0	0	0	0	CU0000005041	CU	CU0000005041	CU0000005041.1.4X	CU0000005041.1.4X	CU0000005041.1.20X	CU0000005041.1.20X	CU0000005041.1.B518	CU0000005041.1.B518	1.79	CU0000005041.1.R249	CU0000005041.1.R249	RN00003653	Not Reported	NULL	Uterus	3.10819	0.770877	3.36648
CSRT102/302/502	Female	35	Uterus / Uterus 23	Normal	Endometrium, secretory	NULL	Normal	100	0	0	0	0	0	CI0000007958	CI	CI0000007958	CI0000007958.1.4X	CI0000007958.1.4X	CI0000007958.1.20X	CI0000007958.1.20X	CI0000007958.1.B609	CI0000007958.1.B609	1.59	CI0000007958.1.R306	CI0000007958.1.R306	RN0000368E	Not Reported	NULL	Uterus	0.0309499	0.29009	0.582867
CSRT102/302/502	Female	42	Uterus / Uterus 24	Normal	Endometrium, secretory	NULL	Normal	100	0	0	0	0	0	CI0000000327	CI	CI0000000327	CI0000000327.2.4X	CI0000000327.2.4X	CI0000000327.2.20X	CI0000000327.2.20X	CI0000000327.2.B161	CI0000000327.2.B161	1.66	CI0000000327.2.R91	CI0000000327.2.R91	RN0000358C	Not Reported	NULL	Urinary bladder	1.21932	0.187449	1.92018
CSRT102/302/502	Female	77	Uterus / Uterus 25	Tumor	Adenocarcinoma of endometrium	FIGO G3: Poorly differentiated	IIB	15	0	80	5	0	0	CU0000006448	CU	CU0000006448	CU0000006448.1.4X	CU0000006448.1.4X	CU0000006448.1.20X	CU0000006448.1.20X	CU0000006448.1.B235	CU0000006448.1.B235	1.59	CU0000006448.1.R131	CU0000006448.1.R131	RN00003586	pT2bpNXpMX	NULL	Uterus	0.761057	0.0997577	2.64128
